# Supplementary material for: A Global Account of Established Non‐Native Fish Species
Source: Glob Chang Biol. 2025 Aug 25;31(8):e70451. doi: 10.1111/gcb.70451 (PMC12379076; doi:10.1111/gcb.70451)
Supplement: Supplementary file 1 — Data S1: gcb70451‐sup‐0001‐supinfo.zip. [file GCB-31-e70451-s001.zip]

Archive with 2 entries (2 files):
- gcb70451-sup-0001-supinfo.docx
- gcb70451-sup-0002-supinfo.xlsx
