# Supplementary material for: A Global Account of Established Non‐Native Fish Species
Source: Glob Chang Biol. 2025 Aug 25;31(8):e70451. doi: 10.1111/gcb.70451 (PMC12379076; doi:10.1111/gcb.70451)
Supplement: Supplementary file 1 — Data S1: gcb70451‐sup‐0001‐supinfo.zip. [file GCB-31-e70451-s001.zip › gcb70451-sup-0002-supinfo.xlsx]

## Sheet: Overall_data
Location	LocationID	Continent	ContinentID	Taxon	ScientificName	TaxonID	Family	Class	Phylum	Habitat	OccurrenceStatus	EstablishmentMeans	DegreeOfEstablishment	OrigDB	OurReference	Impact_GRIIS_old	Pathway_main_category	Pathway_subcategory	Pathway_intentionality	impact2	native_region	First_record
Afghanistan	3	Asia	5	Carassius auratus	Carassius auratus (Linnaeus, 1758)	9274	Cyprinidae	Actinopterygii	Chordata	FRESHWATER|MARINE	present	introduced		GRIIS	SInAS database	No	Escape from confinement	Aquaculture	intentional	Yes	indomalayan	1696
Afghanistan	3	Asia	5	Cyprinus carpio	Cyprinus carpio Linnaeus, 1758	9317	Cyprinidae	Actinopterygii	Chordata	FRESHWATER|MARINE	present	introduced	established	FirstRecords; GRIIS	SInAS database	No	Escape from confinement	Aquaculture	intentional	No	paleartic	1894
Afghanistan	3	Asia	5	Gambusia affinis	Gambusia affinis (Baird & Girard, 1853)	9590	Poeciliidae	Actinopterygii	Chordata	FRESHWATER|MARINE	present	introduced		GRIIS	SInAS database	Yes	Release in nature	Biological control	intentional	No	neartic	1905
Afghanistan	3	Asia	5	Gambusia holbrooki	Gambusia holbrooki Girard, 1859	9592	Poeciliidae	Actinopterygii	Chordata	FRESHWATER|MARINE	present	introduced		FirstRecords; GRIIS	SInAS database	No	Escape from confinement	Aquaculture	intentional	Yes	neartic	1911
Afghanistan	3	Asia	5	Oncorhynchus mykiss	Oncorhynchus mykiss (Walbaum, 1792)	10333	Salmonidae	Actinopterygii	Chordata	FRESHWATER|MARINE|MARINE	present	introduced		GRIIS	SInAS database	No	Corridor	Interconnected waterways/basins/seas	unintentional	No	neartic	1874
Afghanistan	3	Asia	5	Oryzias latipes	Oryzias latipes (Temminck & Schlegel, 1846)	9113	Adrianichthyidae	Actinopterygii	Chordata	FRESHWATER|MARINE	present	introduced		GRIIS	SInAS database	No	unknown	unknown	unknown	No	indomalayan	1960
Afghanistan	3	Asia	5	Rhinogobius similis	Rhinogobius similis Gill, 1859	10171	Gobiidae	Actinopterygii	Chordata	FRESHWATER	present	introduced		GRIIS	SInAS database	No	unknown	unknown	unknown	No	indomalayan	1962
Albania	6	Europe	3	Ameiurus melas	Ameiurus melas (Rafinesque, 1820)	10389	Ictaluridae	Actinopterygii	Chordata	FRESHWATER	present	introduced		GRIIS	SInAS database	Yes	Escape from confinement	Aquaculture	intentional	Yes	neartic	1871
Albania	6	Europe	3	Carassius auratus	Carassius auratus (Linnaeus, 1758)	9274	Cyprinidae	Actinopterygii	Chordata	FRESHWATER|MARINE	present	introduced		GRIIS	SInAS database	No	Escape from confinement	Aquaculture	intentional	Yes	indomalayan	1500
Albania	6	Europe	3	Carassius carassius	Carassius carassius (Linnaeus, 1758)	9276	Cyprinidae	Actinopterygii	Chordata	FRESHWATER|MARINE	present	introduced		GRIIS	SInAS database	No	Escape from confinement	Aquaculture	intentional	No	paleartic	1850
Albania	6	Europe	3	Carassius gibelio	Carassius gibelio (Bloch, 1782)	9278	Cyprinidae	Actinopterygii	Chordata	FRESHWATER|MARINE	present	introduced		GRIIS	SInAS database	No	Escape from confinement	Ornamental purpose	intentional	No	paleartic	1608
Albania	6	Europe	3	Gambusia affinis	Gambusia affinis (Baird & Girard, 1853)	9590	Poeciliidae	Actinopterygii	Chordata	FRESHWATER|MARINE	present	introduced		GRIIS	SInAS database	Yes	Release in nature	Biological control	intentional	No	neartic	1921
Albania	6	Europe	3	Gambusia holbrooki	Gambusia holbrooki Girard, 1859	9592	Poeciliidae	Actinopterygii	Chordata	FRESHWATER|MARINE	present	introduced		GRIIS	SInAS database	No	Escape from confinement	Aquaculture	intentional	Yes	neartic	1921
Albania	6	Europe	3	Hemiramphus far	Hemiramphus far (Forsskål, 1775)	9110	Hemiramphidae	Actinopterygii	Chordata	MARINE	present	introduced	established	FirstRecords	SInAS database	No	Corridor	Interconnected waterways/basins/seas	unintentional	No	indomalayan	1937
United States of America		North America	1	Ambloplites ariommus	Ambloplites ariommus Viosca, 1936	40019	Centrarchidae	Actinopterygii	Chordata	FRESHWATER	present	introduced			US Geological Survey 2017	No	unknown	unknown	unknown	unknown	neartic	NA
Albania	6	Europe	3	Oncorhynchus mykiss	Oncorhynchus mykiss (Walbaum, 1792)	10333	Salmonidae	Actinopterygii	Chordata	FRESHWATER|MARINE|MARINE	present	introduced	established	FirstRecords; GRIIS	SInAS database	Yes	Corridor	Interconnected waterways/basins/seas	unintentional	No	neartic	1879
Albania	6	Europe	3	Parexocoetus mento	Parexocoetus mento (Valenciennes, 1847)	9115	Exocoetidae	Actinopterygii	Chordata	MARINE	present	introduced	established	FirstRecords	SInAS database	No	Corridor	Interconnected waterways/basins/seas	unintentional	No	indomalayan_australasia	1937
Albania	6	Europe	3	Perca fluviatilis	Perca fluviatilis Linnaeus, 1758	10101	Percidae	Actinopterygii	Chordata	FRESHWATER|MARINE	present	introduced		GRIIS	SInAS database	No	Escape from confinement	Aquaculture	intentional	No	paleartic	1300
Albania	6	Europe	3	Poecilia reticulata	Poecilia reticulata Peters, 1859	9610	Poeciliidae	Actinopterygii	Chordata	FRESHWATER|MARINE	present	introduced		GRIIS	SInAS database	unknown	Escape from confinement	0	intentional	No	neotropic	1924
Albania	6	Europe	3	Prochilodus lineatus	Prochilodus lineatus (Valenciennes, 1837)	9186	Prochilodontidae	Actinopterygii	Chordata	FRESHWATER	present	introduced		FirstRecords	SInAS database	No	Escape from confinement	Aquaculture	intentional	unknown	neotropic	1996
Albania	6	Europe	3	Salvelinus fontinalis	Salvelinus fontinalis (Mitchill, 1814)	10353	Salmonidae	Actinopterygii	Chordata	FRESHWATER|MARINE|MARINE	present	introduced		GRIIS	SInAS database	Yes	Escape from confinement	Aquaculture	intentional	Yes	neartic	1850
Albania	6	Europe	3	Sander lucioperca	Sander lucioperca (Linnaeus, 1758)	10174	Percidae	Actinopterygii	Chordata	FRESHWATER|MARINE	present	introduced		GRIIS	SInAS database	No	Escape from confinement	Aquaculture	intentional	Yes	paleartic	1878
Albania	6	Europe	3	Saurida undosquamis	Saurida undosquamis (Richardson, 1848)	9105	Synodontidae	Actinopterygii	Chordata	MARINE	present	introduced	established	FirstRecords	SInAS database	No	Corridor	Interconnected waterways/basins/seas	unintentional	No	indomalayan_australasia	1960
Albania	6	Europe	3	Thymallus thymallus	Thymallus thymallus (Linnaeus, 1758)	10363	Salmonidae	Actinopterygii	Chordata	FRESHWATER|MARINE	present	introduced		GRIIS	SInAS database	No	Release in Nature	Conservation introduction	intentional	No	paleartic	1960
Algeria	65	Africa	4	Carassius auratus	Carassius auratus (Linnaeus, 1758)	9274	Cyprinidae	Actinopterygii	Chordata	FRESHWATER|MARINE	present	introduced	established	FirstRecords	SInAS database	No	Escape from confinement	Aquaculture	intentional	Yes	indomalayan	1861
Algeria	65	Africa	4	Chaunax suttkusi	Chaunax suttkusi Caruso, 1989	9654	Chaunacidae	Actinopterygii	Chordata	MARINE	present	introduced	established	FirstRecords; GRIIS	SInAS database	unknown	Release in Nature	Fishery in the wild	intentional	No	neotropic	1997
Algeria	65	Africa	4	Coptodon zillii	Coptodon zillii (Gervais, 1848)	9834	Cichlidae	Actinopterygii	Chordata	FRESHWATER|MARINE	present	introduced		GRIIS	SInAS database	No	unknown	unknown	unknown	unknown	NA	1954
Algeria	65	Africa	4	Cyprinus carpio	Cyprinus carpio Linnaeus, 1758	9317	Cyprinidae	Actinopterygii	Chordata	FRESHWATER|MARINE	present	introduced	established	FirstRecords; GRIIS	SInAS database	No	Escape from confinement	Aquaculture	intentional	No	paleartic	1859
Algeria	65	Africa	4	Fistularia commersonii	Fistularia commersonii Rüppell, 1838	10501	Fistulariidae	Actinopterygii	Chordata	MARINE	present	introduced	established	FirstRecords; GRIIS	SInAS database	No	Corridor	Interconnected waterways/basins/seas	unintentional	No	NA	2002
Algeria	65	Africa	4	Gambusia affinis	Gambusia affinis (Baird & Girard, 1853)	9590	Poeciliidae	Actinopterygii	Chordata	FRESHWATER|MARINE	present	introduced	established	FirstRecords; GRIIS	SInAS database	Yes	Release in nature	Biological control	intentional	No	neartic	1925
Algeria	65	Africa	4	Gambusia holbrooki	Gambusia holbrooki Girard, 1859	9592	Poeciliidae	Actinopterygii	Chordata	FRESHWATER|MARINE	present	introduced	established	FirstRecords; GRIIS	SInAS database	No	Escape from confinement	Aquaculture	intentional	Yes	neartic	1925
Algeria	65	Africa	4	Gephyroberyx darwinii	Gephyroberyx darwinii (Johnson, 1866)	9122	Trachichthyidae	Actinopterygii	Chordata	MARINE	present	introduced	established	FirstRecords; GRIIS	SInAS database	No	unknown	unknown	unknown	No	NA	1963
Algeria	65	Africa	4	Halosaurus ovenii	Halosaurus ovenii Johnson, 1864	9665	Halosauridae	Actinopterygii	Chordata	MARINE	present	introduced	established	FirstRecords; GRIIS	SInAS database	No	Release in Nature	Fishery in the wild	intentional	No	afrotropic	1963
Algeria	65	Africa	4	Hemiramphus far	Hemiramphus far (Forsskål, 1775)	9110	Hemiramphidae	Actinopterygii	Chordata	MARINE	present	introduced	established	FirstRecords; GRIIS	SInAS database	No	Corridor	Interconnected waterways/basins/seas	unintentional	No	indomalayan	2003
Algeria	65	Africa	4	Lagocephalus sceleratus	Lagocephalus sceleratus (Gmelin, 1789)	10525	Tetraodontidae	Actinopterygii	Chordata	MARINE	present	introduced		GRIIS	SInAS database	Yes	Corridor	Interconnected waterways/basins/seas	unintentional	No	NA	2010
Algeria	65	Africa	4	Osphronemus goramy	Osphronemus goramy Lacepède, 1801	10069	Osphronemidae	Actinopterygii	Chordata	MARINE	present	introduced		FirstRecords; GRIIS	SInAS database	No	Escape from confinement	Aquaculture	intentional	Yes	indomalayan	1761
Algeria	65	Africa	4	Poecilia reticulata	Poecilia reticulata Peters, 1859	9610	Poeciliidae	Actinopterygii	Chordata	FRESHWATER|MARINE	present	introduced		GRIIS	SInAS database	No	Escape from confinement	0	intentional	No	neotropic	1908
Algeria	65	Africa	4	Psenes pellucidus	Psenes pellucidus Lütken, 1880	10150	Nomeidae	Actinopterygii	Chordata	MARINE	present	introduced	established	FirstRecords; GRIIS	SInAS database	No	Release in Nature	Fishery in the wild	intentional	No	NA	1953
Algeria	65	Africa	4	Salmo trutta	Salmo trutta Linnaeus, 1758	10349	Salmonidae	Actinopterygii	Chordata	FRESHWATER|MARINE|MARINE	present	introduced		GRIIS	SInAS database	Yes	Escape from confinement	Aquaculture	intentional	No	paleartic	1890
Algeria	65	Africa	4	Sander lucioperca	Sander lucioperca (Linnaeus, 1758)	10174	Percidae	Actinopterygii	Chordata	FRESHWATER|MARINE	present	introduced		GRIIS	SInAS database	unknown	Escape from confinement	Aquaculture	intentional	Yes	paleartic	1949
American Samoa	11	Oceania	7	Limia vittata	Limia vittata (Guichenot, 1853)	9597	Poeciliidae	Actinopterygii	Chordata	FRESHWATER|MARINE	present	introduced	established	FirstRecords	SInAS database	No	unknown	unknown	unknown	unknown	neotropic	1973
American Samoa	11	Oceania	7	Oreochromis mossambicus	Oreochromis mossambicus (Peters, 1852)	10064	Cichlidae	Actinopterygii	Chordata	FRESHWATER|MARINE	present	introduced	established	FirstRecords	SInAS database	unknown	Escape from confinement	Aquaculture	intentional	No	afrotropic	1954
Angola	8	Africa	4	Coptodon rendalli	Coptodon rendalli (Boulenger, 1897)	9832	Cichlidae	Actinopterygii	Chordata	FRESHWATER|MARINE	present	introduced		FirstRecords; GRIIS	SInAS database	No	unknown	unknown	unknown	unknown	afrotropic	1948
Angola	8	Africa	4	Cyprinus carpio	Cyprinus carpio Linnaeus, 1758	9317	Cyprinidae	Actinopterygii	Chordata	FRESHWATER|MARINE	present	introduced		FirstRecords; GRIIS	SInAS database	No	Escape from confinement	Aquaculture	intentional	No	paleartic	1859
Angola	8	Africa	4	Oreochromis macrochir	Oreochromis macrochir (Boulenger, 1912)	10062	Cichlidae	Actinopterygii	Chordata	FRESHWATER	present	introduced		FirstRecords; GRIIS	SInAS database	No	Escape from confinement	Aquaculture	intentional	No	afrotropic	1948
Angola	8	Africa	4	Oreochromis mossambicus	Oreochromis mossambicus (Peters, 1852)	10064	Cichlidae	Actinopterygii	Chordata	FRESHWATER|MARINE	present	introduced		GRIIS	SInAS database	No	Escape from confinement	Aquaculture	intentional	No	afrotropic	1941
Angola	8	Africa	4	Oreochromis niloticus	Oreochromis niloticus (Linnaeus, 1758)	10065	Cichlidae	Actinopterygii	Chordata	FRESHWATER|MARINE	present	introduced		GRIIS	SInAS database	Yes	Escape from confinement	Aquaculture	intentional	No	afrotropic	1657
Anguilla	5	North America	1	Pterois volitans	Pterois volitans (Linnaeus, 1758)	10379	Scorpaenidae	Actinopterygii	Chordata	MARINE	present	introduced		FirstRecords	SInAS database	unknown	Corridor	Interconnected waterways/basins/seas	unintentional	Yes	indomalayan	1985
Antigua and Barb.	4	North America	1	Coptodon rendalli	Coptodon rendalli (Boulenger, 1897)	9832	Cichlidae	Actinopterygii	Chordata	FRESHWATER|MARINE	present	introduced		GRIIS	SInAS database	unknown	unknown	unknown	unknown	unknown	afrotropic	1956
Antigua and Barb.	4	North America	1	Coptodon zillii	Coptodon zillii (Gervais, 1848)	9834	Cichlidae	Actinopterygii	Chordata	FRESHWATER|MARINE	present	introduced	established	FirstRecords; GRIIS	SInAS database	Yes	unknown	unknown	unknown	unknown	NA	1943
Antigua and Barb.	4	North America	1	Oreochromis aureus	Oreochromis aureus (Steindachner, 1864)	10058	Cichlidae	Actinopterygii	Chordata	FRESHWATER|MARINE	present	introduced		GRIIS	SInAS database	No	Escape from confinement	Aquaculture	intentional	Yes	afrotropic	1909
Antigua and Barb.	4	North America	1	Oreochromis mossambicus	Oreochromis mossambicus (Peters, 1852)	10064	Cichlidae	Actinopterygii	Chordata	FRESHWATER|MARINE	present	introduced	established	FirstRecords; GRIIS	SInAS database	Yes	Escape from confinement	Aquaculture	intentional	No	afrotropic	1909
Antigua and Barb.	4	North America	1	Pterois miles	Pterois miles (Bennett, 1828)	10377	Scorpaenidae	Actinopterygii	Chordata	MARINE	present	introduced		GRIIS	SInAS database	Yes	Corridor	Interconnected waterways/basins/seas	unintentional	Yes	indomalayan	1993
Antigua and Barb.	4	North America	1	Pterois volitans	Pterois volitans (Linnaeus, 1758)	10379	Scorpaenidae	Actinopterygii	Chordata	MARINE	present	introduced	established	FirstRecords; GRIIS	SInAS database	No	Corridor	Interconnected waterways/basins/seas	unintentional	Yes	indomalayan	1985
Argentina	10	South America	2	Acipenser baerii	Acipenser baerii Brandt, 1869	9055	Acipenseridae	Actinopterygii	Chordata	FRESHWATER|MARINE	present	introduced		GRIIS	SInAS database	No	Escape from confinement	Aquaculture	intentional	No	paleartic	1993
Argentina	10	South America	2	Acipenser gueldenstaedtii	Acipenser gueldenstaedtii Brandt & Ratzeburg, 1833	9057	Acipenseridae	Actinopterygii	Chordata	FRESHWATER|MARINE|MARINE	present	introduced		GRIIS	SInAS database	No	Escape from confinement	Aquaculture	intentional	No	paleartic	NA
Argentina	10	South America	2	Acipenser stellatus	Acipenser stellatus Pallas, 1771	9063	Acipenseridae	Actinopterygii	Chordata	FRESHWATER|MARINE|MARINE	present	introduced		GRIIS	SInAS database	unknown	Escape from confinement	Aquaculture	intentional	No	paleartic	NA
Argentina	10	South America	2	Astyanax pampa	Astyanax pampa Casciotta, Almirón & Azpelicueta, 2005	9134	Characidae	Actinopterygii	Chordata	FRESHWATER	present	introduced		GRIIS	SInAS database	Yes	unknown	unknown	unknown	unknown	neartic	NA
Argentina	10	South America	2	Carassius auratus	Carassius auratus (Linnaeus, 1758)	9274	Cyprinidae	Actinopterygii	Chordata	FRESHWATER|MARINE	present	introduced	established	FirstRecords; GRIIS	SInAS database	No	Escape from confinement	Aquaculture	intentional	Yes	indomalayan	1856
Argentina	10	South America	2	Cheirodon interruptus	Cheirodon interruptus (Jenyns, 1842)	9142	Characidae	Actinopterygii	Chordata	FRESHWATER	present	introduced		GRIIS	SInAS database	No	unknown	unknown	unknown	No	neotropic	1960
Argentina	10	South America	2	Clarias gariepinus	Clarias gariepinus (Burchell, 1822)	10400	Clariidae	Actinopterygii	Chordata	FRESHWATER	present	introduced		GRIIS	SInAS database	unknown	Escape from confinement	Aquaculture	intentional	No	afrotropic	1986
Argentina	10	South America	2	Coptodon rendalli	Coptodon rendalli (Boulenger, 1897)	9832	Cichlidae	Actinopterygii	Chordata	FRESHWATER|MARINE	present	introduced		GRIIS	SInAS database	Yes	unknown	unknown	unknown	unknown	afrotropic	1953
Argentina	10	South America	2	Coregonus clupeaformis	Coregonus clupeaformis (Mitchill, 1818)	10304	Salmonidae	Actinopterygii	Chordata	FRESHWATER|MARINE|MARINE	present	introduced		FirstRecords; GRIIS	SInAS database	unknown	Release in Nature	Fishery in the wild	intentional	Yes	neartic	1904
Argentina	10	South America	2	Corydoras paleatus	Corydoras paleatus (Jenyns, 1842)	10411	Callichthyidae	Actinopterygii	Chordata	FRESHWATER	present	introduced		GRIIS	SInAS database	No	Escape from confinement	Ornamental purpose	intentional	unknown	neotropic	NA
Argentina	10	South America	2	Cyprinus carpio	Cyprinus carpio Linnaeus, 1758	9317	Cyprinidae	Actinopterygii	Chordata	FRESHWATER|MARINE	present	introduced		GRIIS	SInAS database	No	Escape from confinement	Aquaculture	intentional	No	paleartic	1850
Argentina	10	South America	2	Gambusia affinis	Gambusia affinis (Baird & Girard, 1853)	9590	Poeciliidae	Actinopterygii	Chordata	FRESHWATER|MARINE	present	introduced	established	FirstRecords; GRIIS	SInAS database	Yes	Release in nature	Biological control	intentional	No	neartic	1937
Argentina	10	South America	2	Gambusia holbrooki	Gambusia holbrooki Girard, 1859	9592	Poeciliidae	Actinopterygii	Chordata	FRESHWATER|MARINE	present	introduced		FirstRecords	SInAS database	No	Escape from confinement	Aquaculture	intentional	Yes	neartic	1930
Argentina	10	South America	2	Huso huso	Huso huso (Linnaeus, 1758)	9065	Acipenseridae	Actinopterygii	Chordata	FRESHWATER|MARINE|MARINE	present	introduced		GRIIS	SInAS database	No	Escape from confinement	Aquaculture	intentional	No	paleartic	NA
United States of America	248	North America	1	Ambloplites cavifrons	Ambloplites cavifrons Cope, 1868	9711	Centrarchidae	Actinopterygii	Chordata	FRESHWATER	present	introduced		GRIIS	SInAS database	unknown	unknown	unknown	unknown	unknown	neartic	NA
Argentina	10	South America	2	Oncorhynchus kisutch	Oncorhynchus kisutch (Walbaum, 1792)	10331	Salmonidae	Actinopterygii	Chordata	FRESHWATER|MARINE|MARINE	present	introduced		FirstRecords; GRIIS	SInAS database	No	Escape from confinement	Aquaculture	intentional	No	neartic	1904
Argentina	10	South America	2	Oncorhynchus masou	Oncorhynchus masou (Brevoort, 1856)	10332	Salmonidae	Actinopterygii	Chordata	FRESHWATER|MARINE|MARINE	present	introduced		FirstRecords; GRIIS	SInAS database	No	Release in Nature	Fishery in the wild	intentional	No	paleartic	1972
Argentina	10	South America	2	Oncorhynchus mykiss	Oncorhynchus mykiss (Walbaum, 1792)	10333	Salmonidae	Actinopterygii	Chordata	FRESHWATER|MARINE|MARINE	present	introduced		FirstRecords; GRIIS	SInAS database	No	Corridor	Interconnected waterways/basins/seas	unintentional	No	neartic	1904
Argentina	10	South America	2	Oncorhynchus nerka	Oncorhynchus nerka (Walbaum, 1792)	10335	Salmonidae	Actinopterygii	Chordata	FRESHWATER|MARINE|MARINE	present	introduced		FirstRecords; GRIIS	SInAS database	No	Escape from confinement	Aquaculture	intentional	No	neartic	1904
Argentina	10	South America	2	Oncorhynchus tshawytscha	Oncorhynchus tshawytscha (Walbaum, 1792)	10337	Salmonidae	Actinopterygii	Chordata	FRESHWATER|MARINE|MARINE	present	introduced		FirstRecords; GRIIS	SInAS database	No	Escape from confinement	Aquaculture	intentional	No	neartic	1904
Argentina	10	South America	2	Oreochromis niloticus	Oreochromis niloticus (Linnaeus, 1758)	10065	Cichlidae	Actinopterygii	Chordata	FRESHWATER|MARINE	present	introduced			Schwindt et al. 2020	unknown	Escape from confinement	Aquaculture	intentional	No	afrotropic	1933
Argentina	10	South America	2	Piaractus mesopotamicus	Piaractus mesopotamicus (Holmberg, 1887)	9182	Serrasalmidae	Actinopterygii	Chordata	FRESHWATER	present	introduced		GRIIS	SInAS database	No	Escape from confinement	Aquaculture	intentional	unknown	neotropic	1988
Argentina	10	South America	2	Salmo salar	Salmo salar Linnaeus, 1758	10348	Salmonidae	Actinopterygii	Chordata	FRESHWATER|MARINE|MARINE	present	introduced		FirstRecords; GRIIS	SInAS database	No	Escape from confinement	Aquaculture	intentional	No	paleartic	1904
Argentina	10	South America	2	Salmo trutta	Salmo trutta Linnaeus, 1758	10349	Salmonidae	Actinopterygii	Chordata	FRESHWATER|MARINE|MARINE	present	introduced		GRIIS	SInAS database	Yes	Escape from confinement	Aquaculture	intentional	No	paleartic	1892
Argentina	10	South America	2	Salvelinus fontinalis	Salvelinus fontinalis (Mitchill, 1814)	10353	Salmonidae	Actinopterygii	Chordata	FRESHWATER|MARINE|MARINE	present	introduced		FirstRecords; GRIIS	SInAS database	No	Escape from confinement	Aquaculture	intentional	Yes	neartic	1904
Argentina	10	South America	2	Salvelinus namaycush	Salvelinus namaycush (Walbaum, 1792)	10357	Salmonidae	Actinopterygii	Chordata	FRESHWATER	present	introduced		FirstRecords; GRIIS	SInAS database	Yes	Escape from confinement	Aquaculture	intentional	No	neartic	1904
Armenia	7	Asia	5	Carassius auratus	Carassius auratus (Linnaeus, 1758)	9274	Cyprinidae	Actinopterygii	Chordata	FRESHWATER|MARINE	present	introduced		GRIIS	SInAS database	No	Escape from confinement	Aquaculture	intentional	Yes	indomalayan	1696
Armenia	7	Asia	5	Coregonus maraenoides	Coregonus maraenoides Berg, 1916	10309	Salmonidae	Actinopterygii	Chordata	FRESHWATER	present	introduced		GRIIS	SInAS database	No	unknown	unknown	unknown	No	paleartic	1985
Armenia	7	Asia	5	Gambusia affinis	Gambusia affinis (Baird & Girard, 1853)	9590	Poeciliidae	Actinopterygii	Chordata	FRESHWATER|MARINE	present	introduced		GRIIS	SInAS database	Yes	Release in nature	Biological control	intentional	No	neartic	1905
Armenia	7	Asia	5	Gambusia holbrooki	Gambusia holbrooki Girard, 1859	9592	Poeciliidae	Actinopterygii	Chordata	FRESHWATER|MARINE	present	introduced		GRIIS	SInAS database	No	Escape from confinement	Aquaculture	intentional	Yes	neartic	1911
Armenia	7	Asia	5	Ictalurus punctatus	Ictalurus punctatus (Rafinesque, 1818)	10428	Ictaluridae	Actinopterygii	Chordata	FRESHWATER	present	introduced		GRIIS	SInAS database	No	Escape from confinement	Aquaculture	intentional	No	neartic	1971
Australia	13	Oceania	6	Acanthogobius flavimanus	Acanthogobius flavimanus (Temminck & Schlegel, 1845)	9697	Gobiidae	Actinopterygii	Chordata	FRESHWATER|MARINE|MARINE	present	introduced	established	FirstRecords; GRIIS	SInAS database	No	Transport - Contaminant & Stowaway	Ship/boat hull fouling	unintentional	No	indomalayan	1971
Australia	13	Oceania	6	Acentrogobius pflaumii	Acentrogobius pflaumii (Bleeker, 1853)	9707	Gobiidae	Actinopterygii	Chordata	MARINE|MARINE	present	introduced		FirstRecords; GRIIS	SInAS database	No	unknown	unknown	unknown	No	indomalayan	1996
Australia	13	Oceania	6	Amatitlania nigrofasciata	Amatitlania nigrofasciata (Günther, 1867)	9710	Cichlidae	Actinopterygii	Chordata	FRESHWATER	present	introduced	established	FirstRecords; GRIIS	SInAS database	unknown	Escape from confinement	Ornamental purpose	intentional	No	neotropic	1928
Australia	13	Oceania	6	Amniataba percoides	Amniataba percoides (Günther, 1864)	9716	Terapontidae	Actinopterygii	Chordata	FRESHWATER	present	introduced		GRIIS	SInAS database	No	unknown	unknown	unknown	unknown	australasia	NA
Australia	13	Oceania	6	Amphilophus citrinellus	Amphilophus citrinellus (Günther, 1864)	9717	Cichlidae	Actinopterygii	Chordata	MARINE	present	introduced		GRIIS	SInAS database	unknown	Escape from confinement	Ornamental purpose	intentional	No	neotropic	NA
Australia	13	Oceania	6	Amphilophus labiatus	Amphilophus labiatus (Günther, 1864)	9718	Cichlidae	Actinopterygii	Chordata	FRESHWATER	present	introduced		GRIIS	SInAS database	No	Escape from confinement	Ornamental purpose	intentional	unknown	neartic	NA
Australia	13	Oceania	6	Anabas testudineus	Anabas testudineus (Bloch, 1792)	9724	Anabantidae	Actinopterygii	Chordata	FRESHWATER|MARINE	present	introduced		GRIIS	SInAS database	unknown	Escape from confinement	Pet/aquarium/terrarium species	intentional	No	indomalayan	NA
Australia	13	Oceania	6	Andinoacara pulcher	Andinoacara pulcher (Gill, 1858)	9726	Cichlidae	Actinopterygii	Chordata	FRESHWATER	present	introduced		GRIIS	SInAS database	unknown	unknown	unknown	unknown	unknown	neotropic	NA
Australia	13	Oceania	6	Astatotilapia burtoni	Astatotilapia burtoni (Günther, 1894)	9745	Cichlidae	Actinopterygii	Chordata	FRESHWATER	present	introduced		GRIIS	SInAS database	Yes	unknown	unknown	unknown	unknown	afrotropic	NA
Australia	13	Oceania	6	Astronotus ocellatus	Astronotus ocellatus (Agassiz, 1831)	9748	Cichlidae	Actinopterygii	Chordata	FRESHWATER	present	introduced		GRIIS	SInAS database	Yes	Escape from confinement	Ornamental purpose	intentional	Yes	neotropic	NA
Australia	13	Oceania	6	Carassius auratus	Carassius auratus (Linnaeus, 1758)	9274	Cyprinidae	Actinopterygii	Chordata	FRESHWATER|MARINE	present	introduced	established	FirstRecords; GRIIS	SInAS database	No	Escape from confinement	Aquaculture	intentional	Yes	indomalayan	1865
Australia	13	Oceania	6	Carassius carassius	Carassius carassius (Linnaeus, 1758)	9276	Cyprinidae	Actinopterygii	Chordata	FRESHWATER|MARINE	present	introduced		FirstRecords	SInAS database	unknown	Escape from confinement	Aquaculture	intentional	No	paleartic	1876
Australia	13	Oceania	6	Cichlasoma trimaculatum	Cichlasoma trimaculatum (Günther, 1867)	9827	Cichlidae	Actinopterygii	Chordata	MARINE	present	introduced		GRIIS	SInAS database	unknown	Escape from confinement	Ornamental purpose	intentional	unknown	neartic	NA
Australia	13	Oceania	6	Coptodon zillii	Coptodon zillii (Gervais, 1848)	9834	Cichlidae	Actinopterygii	Chordata	FRESHWATER|MARINE	present	introduced		GRIIS	SInAS database	No	unknown	unknown	unknown	unknown	NA	1954
Australia	13	Oceania	6	Cyprinus carpio	Cyprinus carpio Linnaeus, 1758	9317	Cyprinidae	Actinopterygii	Chordata	FRESHWATER|MARINE	present	introduced	established	FirstRecords; GRIIS	SInAS database	unknown	Escape from confinement	Aquaculture	intentional	No	paleartic	1872
Australia	13	Oceania	6	Forsterygion gymnotum	Forsterygion gymnotum Scott, 1977	40211	Tripterygiidae	Actinopterygii	Chordata	MARINE	present	introduced			Hewitt 2002; Hewitt et al. 2004; Bailey et al. 2020	No	unknown	unknown	unknown	unknown	australasia	NA
Australia	13	Oceania	6	Forsterygion lapillum	Forsterygion lapillum Hardy, 1989	9895	Tripterygiidae	Actinopterygii	Chordata	MARINE	present	introduced		FirstRecords; GRIIS	SInAS database	No	unknown	unknown	unknown	No	australasia	1996
Australia	13	Oceania	6	Forsterygion varium	Forsterygion varium (Forster, 1801)	9896	Tripterygiidae	Actinopterygii	Chordata	MARINE	present	introduced		GRIIS	SInAS database	No	unknown	unknown	unknown	No	australasia	NA
Australia	13	Oceania	6	Gambusia affinis	Gambusia affinis (Baird & Girard, 1853)	9590	Poeciliidae	Actinopterygii	Chordata	FRESHWATER|MARINE	present	introduced	established	FirstRecords	SInAS database	Yes	Release in nature	Biological control	intentional	No	neartic	1925
Australia	13	Oceania	6	Gambusia holbrooki	Gambusia holbrooki Girard, 1859	9592	Poeciliidae	Actinopterygii	Chordata	FRESHWATER|MARINE	present	introduced		FirstRecords; GRIIS	SInAS database	No	Escape from confinement	Aquaculture	intentional	Yes	neartic	1925
Australia	15	Oceania	6	Gambusia holbrooki	Gambusia holbrooki Girard, 1859	9592	Poeciliidae	Actinopterygii	Chordata	FRESHWATER|MARINE	present	introduced		FirstRecords	SInAS database	No	Escape from confinement	Aquaculture	intentional	Yes	neartic	1925
Australia	13	Oceania	6	Geophagus brasiliensis	Geophagus brasiliensis (Quoy & Gaimard, 1824)	9899	Cichlidae	Actinopterygii	Chordata	FRESHWATER|MARINE	present	introduced		GRIIS	SInAS database	No	Escape from confinement	Ornamental purpose	intentional	No	neotropic	NA
Australia	13	Oceania	6	Hemichromis bimaculatus	Hemichromis bimaculatus Gill, 1862	9921	Cichlidae	Actinopterygii	Chordata	FRESHWATER|MARINE	present	introduced		GRIIS	SInAS database	No	Escape from confinement	Ornamental purpose	intentional	No	NA	NA
Australia	13	Oceania	6	Lateolabrax japonicus	Lateolabrax japonicus (Cuvier, 1828)	9965	Lateolabracidae	Actinopterygii	Chordata	MARINE	present	introduced			Hewitt 2002; Hewitt et al. 2004; Bailey et al. 2020	No	Escape from confinement	Aquaculture	intentional	No	indomalayan	1982
Australia	13	Oceania	6	Misgurnus anguillicaudatus	Misgurnus anguillicaudatus (Cantor, 1842)	9412	Cobitidae	Actinopterygii	Chordata	FRESHWATER|MARINE	present	introduced	established	FirstRecords; GRIIS	SInAS database	No	Escape from confinement	Botanical garden/zoo/aquaria	intentional	No	indomalayan	1984
Australia	13	Oceania	6	Oncorhynchus mykiss	Oncorhynchus mykiss (Walbaum, 1792)	10333	Salmonidae	Actinopterygii	Chordata	FRESHWATER|MARINE|MARINE	present	introduced	established	FirstRecords; GRIIS	SInAS database	No	Corridor	Interconnected waterways/basins/seas	unintentional	No	neartic	1877
Australia	13	Oceania	6	Oncorhynchus tshawytscha	Oncorhynchus tshawytscha (Walbaum, 1792)	10337	Salmonidae	Actinopterygii	Chordata	FRESHWATER|MARINE|MARINE	present	introduced	established	FirstRecords; GRIIS	SInAS database	No	Escape from confinement	Aquaculture	intentional	No	neartic	1876
Australia	13	Oceania	6	Oreochromis mossambicus	Oreochromis mossambicus (Peters, 1852)	10064	Cichlidae	Actinopterygii	Chordata	FRESHWATER|MARINE	present	introduced	established	FirstRecords; GRIIS	SInAS database	No	Escape from confinement	Aquaculture	intentional	No	afrotropic	1954
Australia	13	Oceania	6	Parachromis managuensis	Parachromis managuensis (Günther, 1867)	10085	Cichlidae	Actinopterygii	Chordata	MARINE	present	introduced		GRIIS	SInAS database	unknown	Escape from confinement	Botanical garden/zoo/aquaria	intentional	No	neotropic	NA
Australia	13	Oceania	6	Pelmatolapia mariae	Pelmatolapia mariae (Boulenger, 1899)	10094	Cichlidae	Actinopterygii	Chordata	FRESHWATER|MARINE	present	introduced	established	FirstRecords; GRIIS	SInAS database	No	unknown	unknown	unknown	unknown	afrotropic	1968
Australia	13	Oceania	6	Perca fluviatilis	Perca fluviatilis Linnaeus, 1758	10101	Percidae	Actinopterygii	Chordata	FRESHWATER|MARINE	present	introduced		GRIIS	SInAS database	unknown	Escape from confinement	Aquaculture	intentional	No	paleartic	1862
Australia	15	Oceania	6	Perca fluviatilis	Perca fluviatilis Linnaeus, 1758	10101	Percidae	Actinopterygii	Chordata	FRESHWATER|MARINE	present	introduced	established	FirstRecords	SInAS database	Yes	Escape from confinement	Aquaculture	intentional	No	paleartic	1862
Australia	13	Oceania	6	Phalloceros caudimaculatus	Phalloceros caudimaculatus (Hensel, 1868)	9603	Poeciliidae	Actinopterygii	Chordata	FRESHWATER|MARINE	present	introduced		GRIIS	SInAS database	No	Escape from confinement	Ornamental purpose	intentional	unknown	neotropic	NA
Australia	13	Oceania	6	Plotosus lineatus	Plotosus lineatus (Thunberg, 1787)	10463	Plotosidae	Actinopterygii	Chordata	MARINE|MARINE	present	introduced		GRIIS	SInAS database	No	Corridor	Interconnected waterways/basins/seas	unintentional	No	indomalayan_australasia	NA
Australia	13	Oceania	6	Poecilia latipinna	Poecilia latipinna (Lesueur, 1821)	9606	Poeciliidae	Actinopterygii	Chordata	FRESHWATER|MARINE|MARINE	present	introduced	established	FirstRecords; GRIIS	SInAS database	No	Escape from confinement	Botanical garden/zoo/aquaria	intentional	No	neartic	1969
Australia	13	Oceania	6	Poecilia reticulata	Poecilia reticulata Peters, 1859	9610	Poeciliidae	Actinopterygii	Chordata	FRESHWATER|MARINE	present	introduced		GRIIS	SInAS database	unknown	Escape from confinement	0	intentional	No	neotropic	1942
Australia	13	Oceania	6	Puntigrus tetrazona	Puntigrus tetrazona (Bleeker, 1855)	9507	Cyprinidae	Actinopterygii	Chordata	FRESHWATER	present	introduced	established	FirstRecords	SInAS database	unknown	unknown	unknown	unknown	unknown	indomalayan	1987
Australia	13	Oceania	6	Rocio octofasciata	Rocio octofasciata (Regan, 1903)	10172	Cichlidae	Actinopterygii	Chordata	FRESHWATER	present	introduced		GRIIS	SInAS database	No	Escape from confinement	Ornamental purpose	intentional	unknown	neotropic	NA
Australia	13	Oceania	6	Salmo salar	Salmo salar Linnaeus, 1758	10348	Salmonidae	Actinopterygii	Chordata	FRESHWATER|MARINE|MARINE	present	introduced	established	FirstRecords; GRIIS	SInAS database	No	Escape from confinement	Aquaculture	intentional	No	paleartic	1867
Australia	13	Oceania	6	Salmo trutta	Salmo trutta Linnaeus, 1758	10349	Salmonidae	Actinopterygii	Chordata	FRESHWATER|MARINE|MARINE	present	introduced		GRIIS	SInAS database	Yes	Escape from confinement	Aquaculture	intentional	No	paleartic	1864
Australia	13	Oceania	6	Salvelinus fontinalis	Salvelinus fontinalis (Mitchill, 1814)	10353	Salmonidae	Actinopterygii	Chordata	FRESHWATER|MARINE|MARINE	present	introduced	established	FirstRecords; GRIIS	SInAS database	No	Escape from confinement	Aquaculture	intentional	Yes	neartic	1883
Australia	13	Oceania	6	Scleropages formosus	Scleropages formosus (Müller & Schlegel, 1840)	9689	Osteoglossidae	Actinopterygii	Chordata	FRESHWATER	present	introduced		GRIIS	SInAS database	unknown	Escape from confinement	Ornamental purpose	intentional	No	indomalayan	NA
Australia	13	Oceania	6	Sparidentex hasta	Sparidentex hasta (Valenciennes, 1830)	10207	Sparidae	Actinopterygii	Chordata	MARINE	present	introduced	established	FirstRecords	SInAS database	No	Escape from confinement	Aquaculture	intentional	unknown	NA	1985
Australia	13	Oceania	6	Trichopodus trichopterus	Trichopodus trichopterus (Pallas, 1770)	10243	Osphronemidae	Actinopterygii	Chordata	FRESHWATER	present	introduced		GRIIS	SInAS database	No	unknown	unknown	unknown	No	indomalayan	NA
Australia	13	Oceania	6	Tridentiger trigonocephalus	Tridentiger trigonocephalus (Gill, 1859)	10250	Gobiidae	Actinopterygii	Chordata	FRESHWATER|MARINE|MARINE	present	introduced	established	FirstRecords; GRIIS	SInAS database	No	Transport - Contaminant & Stowaway	Food contaminant	unintentional	No	indomalayan	1973
Australia	13	Oceania	6	Xiphophorus hellerii	Xiphophorus hellerii Heckel, 1848	9618	Poeciliidae	Actinopterygii	Chordata	FRESHWATER|MARINE	present	introduced	established	FirstRecords; GRIIS	SInAS database	No	Escape from confinement	0	intentional	No	neotropic	1965
Australia	13	Oceania	6	Xiphophorus maculatus	Xiphophorus maculatus (Günther, 1866)	9619	Poeciliidae	Actinopterygii	Chordata	MARINE	present	introduced		GRIIS	SInAS database	Yes	Escape from confinement	0	intentional	No	neotropic	NA
Austria	12	Europe	3	Ameiurus melas	Ameiurus melas (Rafinesque, 1820)	10389	Ictaluridae	Actinopterygii	Chordata	FRESHWATER	present	introduced		GRIIS	SInAS database	No	Escape from confinement	Aquaculture	intentional	Yes	neartic	1871
Austria	12	Europe	3	Ameiurus nebulosus	Ameiurus nebulosus (Lesueur, 1819)	10391	Ictaluridae	Actinopterygii	Chordata	FRESHWATER	present	introduced		FirstRecords; GRIIS	SInAS database	No	Escape from confinement	Aquaculture	intentional	No	neartic	1871
Austria	12	Europe	3	Babka gymnotrachelus	Babka gymnotrachelus (Kessler, 1857)	9755	Gobiidae	Actinopterygii	Chordata	FRESHWATER|MARINE	present	introduced		FirstRecords; GRIIS	SInAS database	No	Corridor	Interconnected waterways/basins/seas	unintentional	No	paleartic	1991
Austria	12	Europe	3	Barbus plebejus	Barbus plebejus Bonaparte, 1839	9259	Cyprinidae	Actinopterygii	Chordata	FRESHWATER	present	introduced		GRIIS	SInAS database	Yes	Escape from confinement	0	intentional	No	paleartic	NA
Austria	12	Europe	3	Carassius auratus	Carassius auratus (Linnaeus, 1758)	9274	Cyprinidae	Actinopterygii	Chordata	FRESHWATER|MARINE	present	introduced		GRIIS	SInAS database	No	Escape from confinement	Aquaculture	intentional	Yes	indomalayan	1500
Austria	12	Europe	3	Gasterosteus aculeatus	Gasterosteus aculeatus Linnaeus, 1758	9642	Gasterosteidae	Actinopterygii	Chordata	FRESHWATER|MARINE|MARINE	present	introduced		FirstRecords; GRIIS	SInAS database	No	Escape from confinement	0	intentional	No	paleartic	1881
Austria	12	Europe	3	Hemichromis bimaculatus	Hemichromis bimaculatus Gill, 1862	9921	Cichlidae	Actinopterygii	Chordata	FRESHWATER|MARINE	present	introduced		GRIIS	SInAS database	unknown	Escape from confinement	Ornamental purpose	intentional	No	NA	NA
Austria	12	Europe	3	Hemichromis fasciatus	Hemichromis fasciatus Peters, 1857	9923	Cichlidae	Actinopterygii	Chordata	FRESHWATER|MARINE	present	introduced		GRIIS	SInAS database	No	Escape from confinement	0	intentional	unknown	afrotropic	NA
United States of America	248	North America	1	Ambloplites constellatus	Ambloplites constellatus Cashner & Suttkus, 1977	9712	Centrarchidae	Actinopterygii	Chordata	FRESHWATER	present	introduced		GRIIS	SInAS database	No	unknown	unknown	unknown	unknown	neartic	NA
France	82	Europe	3	Ambloplites rupestris	Ambloplites rupestris (Rafinesque, 1817)	9713	Centrarchidae	Actinopterygii	Chordata	FRESHWATER	present	introduced	established	FirstRecords; GRIIS	SInAS database	Yes	Escape from confinement	Ornamental purpose	intentional	No	neartic	1882
Mexico	168	North America	1	Ambloplites rupestris	Ambloplites rupestris (Rafinesque, 1817)	9713	Centrarchidae	Actinopterygii	Chordata	FRESHWATER	present	introduced		GRIIS	SInAS database	unknown	Escape from confinement	Ornamental purpose	intentional	No	neartic	NA
Austria	12	Europe	3	Neogobius melanostomus	Neogobius melanostomus (Pallas, 1814)	10043	Gobiidae	Actinopterygii	Chordata	FRESHWATER|MARINE|MARINE	present	introduced	established	FirstRecords; GRIIS	SInAS database	No	Corridor	Interconnected waterways/basins/seas	unintentional	No	paleartic	1930
Austria	12	Europe	3	Oncorhynchus kisutch	Oncorhynchus kisutch (Walbaum, 1792)	10331	Salmonidae	Actinopterygii	Chordata	FRESHWATER|MARINE|MARINE	present	introduced		FirstRecords; GRIIS	SInAS database	No	Escape from confinement	Aquaculture	intentional	No	neartic	1859
Austria	12	Europe	3	Oncorhynchus mykiss	Oncorhynchus mykiss (Walbaum, 1792)	10333	Salmonidae	Actinopterygii	Chordata	FRESHWATER|MARINE|MARINE	present	introduced		FirstRecords; GRIIS	SInAS database	No	Corridor	Interconnected waterways/basins/seas	unintentional	No	neartic	1879
Austria	12	Europe	3	Ponticola kessleri	Ponticola kessleri (Günther, 1861)	10142	Gobiidae	Actinopterygii	Chordata	FRESHWATER|MARINE	present	introduced		FirstRecords; GRIIS	SInAS database/EASIN	No	Corridor	Interconnected waterways/basins/seas	unintentional	No	paleartic	1986
Austria	12	Europe	3	Pungitius pungitius	Pungitius pungitius (Linnaeus, 1758)	9645	Gasterosteidae	Actinopterygii	Chordata	FRESHWATER|MARINE|MARINE	present	introduced		FirstRecords; GRIIS	SInAS database	No	Escape from confinement	0	intentional	No	paleartic	1800
Austria	12	Europe	3	Salmo salar	Salmo salar Linnaeus, 1758	10348	Salmonidae	Actinopterygii	Chordata	FRESHWATER|MARINE|MARINE	present	introduced		FirstRecords	SInAS database	Yes	Escape from confinement	Aquaculture	intentional	No	paleartic	1866
Austria	12	Europe	3	Salvelinus fontinalis	Salvelinus fontinalis (Mitchill, 1814)	10353	Salmonidae	Actinopterygii	Chordata	FRESHWATER|MARINE|MARINE	present	introduced	established	FirstRecords; GRIIS	SInAS database	No	Escape from confinement	Aquaculture	intentional	Yes	neartic	1850
Austria	12	Europe	3	Salvelinus namaycush	Salvelinus namaycush (Walbaum, 1792)	10357	Salmonidae	Actinopterygii	Chordata	FRESHWATER	present	introduced		FirstRecords; GRIIS	SInAS database	No	Escape from confinement	Aquaculture	intentional	No	neartic	1870
Azerbaijan	18	Asia	5	Anguilla anguilla	Anguilla anguilla (Linnaeus, 1758)	9069	Anguillidae	Actinopterygii	Chordata	FRESHWATER|MARINE|MARINE	present	introduced		GRIIS	SInAS database	No	Escape from confinement	Aquaculture	intentional	No	paleartic	1952
Azerbaijan	18	Asia	5	Carassius carassius	Carassius carassius (Linnaeus, 1758)	9276	Cyprinidae	Actinopterygii	Chordata	FRESHWATER|MARINE	present	introduced		GRIIS	SInAS database	No	Escape from confinement	Aquaculture	intentional	No	paleartic	1870
Azerbaijan	18	Asia	5	Carassius gibelio	Carassius gibelio (Bloch, 1782)	9278	Cyprinidae	Actinopterygii	Chordata	FRESHWATER|MARINE	present	introduced		GRIIS	SInAS database	unknown	Escape from confinement	Ornamental purpose	intentional	No	paleartic	1930
Azerbaijan	18	Asia	5	Chelon auratus	Chelon auratus (Risso, 1810)	9655	Mugilidae	Actinopterygii	Chordata	FRESHWATER|MARINE|MARINE	present	introduced	established	FirstRecords; GRIIS	SInAS database	unknown	unknown	unknown	unknown	unknown	paleartic	1930
Azerbaijan	18	Asia	5	Chelon saliens	Chelon saliens (Risso, 1810)	9658	Mugilidae	Actinopterygii	Chordata	MARINE|MARINE	present	introduced	established	FirstRecords; GRIIS	SInAS database	No	unknown	unknown	unknown	unknown	paleartic	1930
Azerbaijan	18	Asia	5	Gambusia affinis	Gambusia affinis (Baird & Girard, 1853)	9590	Poeciliidae	Actinopterygii	Chordata	FRESHWATER|MARINE	present	introduced		GRIIS	SInAS database	No	Release in nature	Biological control	intentional	No	neartic	1905
Azerbaijan	18	Asia	5	Mugil cephalus	Mugil cephalus Linnaeus, 1758	9660	Mugilidae	Actinopterygii	Chordata	FRESHWATER|MARINE|MARINE	present	introduced		GRIIS	SInAS database	No	Escape from confinement	Aquaculture	intentional	No	NA	1930
Bahamas	34	North America	1	Callionymus lyra	Callionymus lyra Linnaeus, 1758	9769	Callionymidae	Actinopterygii	Chordata	MARINE	present	introduced		GRIIS	SInAS database	unknown	unknown	unknown	unknown	unknown	paleartic	NA
Bahamas	34	North America	1	Epinephelus lanceolatus	Epinephelus lanceolatus (Bloch, 1790)	9869	Serranidae	Actinopterygii	Chordata	MARINE|MARINE	present	introduced		GRIIS	SInAS database	Yes	unknown	unknown	unknown	unknown	australasia	NA
Bahamas	34	North America	1	Oreochromis aureus	Oreochromis aureus (Steindachner, 1864)	10058	Cichlidae	Actinopterygii	Chordata	FRESHWATER|MARINE	present	introduced		FirstRecords; GRIIS	SInAS database	No	Escape from confinement	Aquaculture	intentional	Yes	afrotropic	1909
Bahamas	34	North America	1	Oreochromis mossambicus	Oreochromis mossambicus (Peters, 1852)	10064	Cichlidae	Actinopterygii	Chordata	FRESHWATER|MARINE	present	introduced		GRIIS	SInAS database	Yes	Escape from confinement	Aquaculture	intentional	No	afrotropic	1909
Bahamas	34	North America	1	Oreochromis urolepis	Oreochromis urolepis (Norman, 1922)	10068	Cichlidae	Actinopterygii	Chordata	FRESHWATER|MARINE	present	introduced		GRIIS	SInAS database	No	Escape from confinement	Aquaculture	intentional	Yes	afrotropic	1963
Bahamas	34	North America	1	Poecilia latipinna	Poecilia latipinna (Lesueur, 1821)	9606	Poeciliidae	Actinopterygii	Chordata	FRESHWATER|MARINE|MARINE	present	introduced		GRIIS	SInAS database	unknown	Escape from confinement	Botanical garden/zoo/aquaria	intentional	No	neartic	1905
Bahamas	34	North America	1	Pomacanthus navarchus	Pomacanthus navarchus (Cuvier, 1831)	10130	Pomacanthidae	Actinopterygii	Chordata	MARINE	present	introduced		GRIIS	SInAS database	unknown	unknown	unknown	unknown	unknown	australasia_indomalayan	NA
Bahamas	34	North America	1	Pomacanthus xanthometopon	Pomacanthus xanthometopon (Bleeker, 1853)	10133	Pomacanthidae	Actinopterygii	Chordata	MARINE	present	introduced		GRIIS	SInAS database	Yes	Escape from confinement	Botanical garden/zoo/aquaria	intentional	unknown	indomalayan	1995
Bahamas	34	North America	1	Pterois miles	Pterois miles (Bennett, 1828)	10377	Scorpaenidae	Actinopterygii	Chordata	MARINE	present	introduced		GRIIS	SInAS database	Yes	Corridor	Interconnected waterways/basins/seas	unintentional	Yes	indomalayan	1993
Bahamas	34	North America	1	Pterois volitans	Pterois volitans (Linnaeus, 1758)	10379	Scorpaenidae	Actinopterygii	Chordata	MARINE	present	introduced		FirstRecords; GRIIS	SInAS database	No	Corridor	Interconnected waterways/basins/seas	unintentional	Yes	indomalayan	1985
Bahamas	34	North America	1	Sciaenops ocellatus	Sciaenops ocellatus (Linnaeus, 1766)	10186	Sciaenidae	Actinopterygii	Chordata	MARINE|MARINE	present	introduced		FirstRecords; GRIIS	SInAS database	No	Release in nature	Biological control	intentional	No	neartic	1982
Bahamas	34	North America	1	Xiphophorus hellerii	Xiphophorus hellerii Heckel, 1848	9618	Poeciliidae	Actinopterygii	Chordata	FRESHWATER|MARINE	present	introduced		GRIIS	SInAS database	No	Escape from confinement	0	intentional	No	neotropic	1922
Bahamas	34	North America	1	Xiphophorus maculatus	Xiphophorus maculatus (Günther, 1866)	9619	Poeciliidae	Actinopterygii	Chordata	MARINE	present	introduced		GRIIS	SInAS database	Yes	Escape from confinement	0	intentional	No	neotropic	1922
Bahrain	25	Asia	5	Carassius auratus	Carassius auratus (Linnaeus, 1758)	9274	Cyprinidae	Actinopterygii	Chordata	FRESHWATER|MARINE	present	introduced		GRIIS	SInAS database	unknown	Escape from confinement	Aquaculture	intentional	Yes	indomalayan	1696
Bangladesh	21	Asia	5	Anabas testudineus	Anabas testudineus (Bloch, 1792)	9724	Anabantidae	Actinopterygii	Chordata	FRESHWATER|MARINE	present	introduced		FirstRecords; GRIIS	SInAS database	Yes	Escape from confinement	Pet/aquarium/terrarium species	intentional	No	indomalayan	1997
Bangladesh	21	Asia	5	Barbonymus gonionotus	Barbonymus gonionotus (Bleeker, 1849)	9254	Cyprinidae	Actinopterygii	Chordata	FRESHWATER	present	introduced	established	FirstRecords; GRIIS	SInAS database	Yes	Escape from confinement	Aquaculture	intentional	Yes	indomalayan	1956
Bangladesh	21	Asia	5	Carassius auratus	Carassius auratus (Linnaeus, 1758)	9274	Cyprinidae	Actinopterygii	Chordata	FRESHWATER|MARINE	present	introduced		FirstRecords; GRIIS	SInAS database	No	Escape from confinement	Aquaculture	intentional	Yes	indomalayan	1696
Bangladesh	21	Asia	5	Clarias gariepinus	Clarias gariepinus (Burchell, 1822)	10400	Clariidae	Actinopterygii	Chordata	FRESHWATER	present	introduced		FirstRecords; GRIIS	SInAS database	Yes	Escape from confinement	Aquaculture	intentional	No	afrotropic	1974
Bangladesh	21	Asia	5	Colossoma macropomum	Colossoma macropomum (Cuvier, 1816)	9143	Serrasalmidae	Actinopterygii	Chordata	FRESHWATER	present	introduced		GRIIS	SInAS database	No	Escape from confinement	Botanical garden/zoo/aquaria	intentional	Yes	neotropic	1986
Bangladesh	21	Asia	5	Cyprinus carpio	Cyprinus carpio Linnaeus, 1758	9317	Cyprinidae	Actinopterygii	Chordata	FRESHWATER|MARINE	present	introduced	established	FirstRecords; GRIIS	SInAS database	No	Escape from confinement	Aquaculture	intentional	No	paleartic	1894
Bangladesh	21	Asia	5	Gambusia affinis	Gambusia affinis (Baird & Girard, 1853)	9590	Poeciliidae	Actinopterygii	Chordata	FRESHWATER|MARINE	present	introduced		GRIIS	SInAS database	No	Release in nature	Biological control	intentional	No	neartic	1905
Bangladesh	21	Asia	5	Hypostomus plecostomus	Hypostomus plecostomus (Linnaeus, 1758)	10423	Loricariidae	Actinopterygii	Chordata	FRESHWATER	present	introduced	established	FirstRecords; GRIIS	SInAS database	No	Escape from confinement	Ornamental purpose	intentional	No	neotropic	1974
Bangladesh	21	Asia	5	Oreochromis mossambicus	Oreochromis mossambicus (Peters, 1852)	10064	Cichlidae	Actinopterygii	Chordata	FRESHWATER|MARINE	present	introduced	established	FirstRecords; GRIIS	SInAS database	No	Escape from confinement	Aquaculture	intentional	No	afrotropic	1939
Bangladesh	21	Asia	5	Oreochromis niloticus	Oreochromis niloticus (Linnaeus, 1758)	10065	Cichlidae	Actinopterygii	Chordata	FRESHWATER|MARINE	present	introduced	established	FirstRecords; GRIIS	SInAS database	unknown	Escape from confinement	Aquaculture	intentional	No	afrotropic	1954
Bangladesh	21	Asia	5	Pangasianodon gigas	Pangasianodon gigas Chevey, 1931	10447	Pangasiidae	Actinopterygii	Chordata	FRESHWATER	present	introduced		GRIIS	SInAS database	No	Escape from confinement	Aquaculture	intentional	unknown	indomalayan	1986
Bangladesh	21	Asia	5	Pangasianodon hypophthalmus	Pangasianodon hypophthalmus (Sauvage, 1878)	10448	Pangasiidae	Actinopterygii	Chordata	FRESHWATER	present	introduced	established	FirstRecords; GRIIS	SInAS database	unknown	Escape from confinement	Aquaculture	intentional	No	indomalayan	1969
Bangladesh	21	Asia	5	Piaractus mesopotamicus	Piaractus mesopotamicus (Holmberg, 1887)	9182	Serrasalmidae	Actinopterygii	Chordata	FRESHWATER	present	introduced		GRIIS	SInAS database	No	Escape from confinement	Aquaculture	intentional	unknown	neotropic	1995
Bangladesh	21	Asia	5	Poecilia reticulata	Poecilia reticulata Peters, 1859	9610	Poeciliidae	Actinopterygii	Chordata	FRESHWATER|MARINE	present	introduced		FirstRecords; GRIIS	SInAS database	No	Escape from confinement	0	intentional	No	neotropic	1905
Bangladesh	21	Asia	5	Pterygoplichthys multiradiatus	Pterygoplichthys multiradiatus (Hancock, 1828)	10472	Loricariidae	Actinopterygii	Chordata	FRESHWATER	present	introduced		GRIIS	SInAS database	Yes	Escape from confinement	Farmed animals	intentional	No	neotropic	1977
Bangladesh	21	Asia	5	Pterygoplichthys pardalis	Pterygoplichthys pardalis (Castelnau, 1855)	10473	Loricariidae	Actinopterygii	Chordata	FRESHWATER	present	introduced	established	FirstRecords	SInAS database	Yes	Escape from confinement	Ornamental purpose	intentional	Yes	neotropic	1980
Bangladesh	21	Asia	5	Pygocentrus nattereri	Pygocentrus nattereri Kner, 1858	9189	Serrasalmidae	Actinopterygii	Chordata	FRESHWATER	present	introduced		GRIIS	SInAS database	No	Escape from confinement	Botanical garden/zoo/aquaria	intentional	Yes	paleartic	1971
Bangladesh	21	Asia	5	Salmo trutta	Salmo trutta Linnaeus, 1758	10349	Salmonidae	Actinopterygii	Chordata	FRESHWATER|MARINE|MARINE	present	introduced		GRIIS	SInAS database	unknown	Escape from confinement	Aquaculture	intentional	No	paleartic	1863
Bangladesh	21	Asia	5	Tor putitora	Tor putitora (Hamilton, 1822)	9547	Cyprinidae	Actinopterygii	Chordata	FRESHWATER	present	introduced	established	FirstRecords; GRIIS	SInAS database	No	unknown	unknown	unknown	unknown	indomalayan	1969
Bangladesh	21	Asia	5	Trichopodus pectoralis	Trichopodus pectoralis Regan, 1910	10242	Osphronemidae	Actinopterygii	Chordata	FRESHWATER	present	introduced		FirstRecords; GRIIS	SInAS database	unknown	unknown	unknown	unknown	No	indomalayan	1921
Barbados	20	North America	1	Oreochromis mossambicus	Oreochromis mossambicus (Peters, 1852)	10064	Cichlidae	Actinopterygii	Chordata	FRESHWATER|MARINE	present	introduced	established	FirstRecords; GRIIS	SInAS database	Yes	Escape from confinement	Aquaculture	intentional	No	afrotropic	1909
Barbados	20	North America	1	Pterois volitans	Pterois volitans (Linnaeus, 1758)	10379	Scorpaenidae	Actinopterygii	Chordata	MARINE	present	introduced		FirstRecords; GRIIS	SInAS database	Yes	Corridor	Interconnected waterways/basins/seas	unintentional	Yes	indomalayan	1985
Barbados	20	North America	1	Pygocentrus nattereri	Pygocentrus nattereri Kner, 1858	9189	Serrasalmidae	Actinopterygii	Chordata	FRESHWATER	present	introduced		GRIIS	SInAS database	No	Escape from confinement	Botanical garden/zoo/aquaria	intentional	Yes	paleartic	1974
Belarus	38	Europe	3	Acipenser ruthenus	Acipenser ruthenus Linnaeus, 1758	9061	Acipenseridae	Actinopterygii	Chordata	FRESHWATER|MARINE	present	introduced		GRIIS	SInAS database	No	Escape from confinement	Aquaculture	intentional	No	paleartic	1837
Belarus	38	Europe	3	Ameiurus nebulosus	Ameiurus nebulosus (Lesueur, 1819)	10391	Ictaluridae	Actinopterygii	Chordata	FRESHWATER	present	introduced		FirstRecords; GRIIS	SInAS database	No	Escape from confinement	Aquaculture	intentional	No	neartic	1871
Belarus	38	Europe	3	Babka gymnotrachelus	Babka gymnotrachelus (Kessler, 1857)	9755	Gobiidae	Actinopterygii	Chordata	FRESHWATER|MARINE	present	introduced		GRIIS	SInAS database	No	Corridor	Interconnected waterways/basins/seas	unintentional	No	paleartic	1991
Belarus	38	Europe	3	Carassius gibelio	Carassius gibelio (Bloch, 1782)	9278	Cyprinidae	Actinopterygii	Chordata	FRESHWATER|MARINE	present	introduced	established	FirstRecords; GRIIS	SInAS database	Yes	Escape from confinement	Ornamental purpose	intentional	No	paleartic	1608
Belarus	38	Europe	3	Clupeonella cultriventris	Clupeonella cultriventris (Nordmann, 1840)	9210	Clupeidae	Actinopterygii	Chordata	FRESHWATER|MARINE|MARINE	present	introduced		FirstRecords; GRIIS	SInAS database	No	Corridor	Interconnected waterways/basins/seas	unintentional	Yes	paleartic	1986
Belarus	38	Europe	3	Coregonus albula	Coregonus albula (Linnaeus, 1758)	10301	Salmonidae	Actinopterygii	Chordata	FRESHWATER|MARINE|MARINE	present	introduced		GRIIS	SInAS database	No	Corridor	Interconnected waterways/basins/seas	unintentional	No	paleartic	1878
Belarus	38	Europe	3	Coregonus lavaretus	Coregonus lavaretus (Linnaeus, 1758)	10306	Salmonidae	Actinopterygii	Chordata	FRESHWATER|MARINE|MARINE	present	introduced		GRIIS	SInAS database	No	Escape from confinement	Aquaculture	intentional	No	paleartic	1880
Belarus	38	Europe	3	Coregonus maraenoides	Coregonus maraenoides Berg, 1916	10309	Salmonidae	Actinopterygii	Chordata	FRESHWATER	present	introduced	established	FirstRecords; GRIIS	SInAS database/EASIN	No	Escape from confinement	Aquaculture	intentional	No	paleartic	1904
Belarus	38	Europe	3	Coregonus peled	Coregonus peled (Gmelin, 1789)	10315	Salmonidae	Actinopterygii	Chordata	FRESHWATER|MARINE|MARINE	present	introduced	established	FirstRecords	SInAS database	No	Escape from confinement	Aquaculture	intentional	No	paleartic	1954
Belarus	38	Europe	3	Cyprinus carpio	Cyprinus carpio Linnaeus, 1758	9317	Cyprinidae	Actinopterygii	Chordata	FRESHWATER|MARINE	present	introduced	established	FirstRecords; GRIIS	SInAS database	No	Escape from confinement	Aquaculture	intentional	No	paleartic	1492
Belarus	38	Europe	3	Gasterosteus aculeatus	Gasterosteus aculeatus Linnaeus, 1758	9642	Gasterosteidae	Actinopterygii	Chordata	FRESHWATER|MARINE|MARINE	present	introduced		GRIIS	SInAS database	No	Escape from confinement	0	intentional	No	paleartic	1881
Belarus	38	Europe	3	Ictalurus punctatus	Ictalurus punctatus (Rafinesque, 1818)	10428	Ictaluridae	Actinopterygii	Chordata	FRESHWATER	present	introduced		GRIIS	SInAS database	Yes	Escape from confinement	Aquaculture	intentional	No	neartic	1920
Belarus	38	Europe	3	Ictiobus bubalus	Ictiobus bubalus (Rafinesque, 1818)	9371	Catostomidae	Actinopterygii	Chordata	FRESHWATER	present	introduced		GRIIS	SInAS database	No	Escape from confinement	Aquaculture	intentional	Yes	neartic	1974
Belarus	38	Europe	3	Ictiobus cyprinellus	Ictiobus cyprinellus (Valenciennes, 1844)	9372	Catostomidae	Actinopterygii	Chordata	FRESHWATER	present	introduced		GRIIS	SInAS database	No	Escape from confinement	Aquaculture	intentional	No	neartic	1974
Belarus	38	Europe	3	Ictiobus niger	Ictiobus niger (Rafinesque, 1819)	9373	Catostomidae	Actinopterygii	Chordata	FRESHWATER	present	introduced		GRIIS	SInAS database	No	Escape from confinement	Aquaculture	intentional	No	neartic	1974
United Kingdom	84	Europe	3	Ambloplites rupestris	Ambloplites rupestris (Rafinesque, 1817)	9713	Centrarchidae	Actinopterygii	Chordata	FRESHWATER	present	introduced	established	FirstRecords; GRIIS	SInAS database	unknown	Escape from confinement	Ornamental purpose	intentional	No	neartic	1882
Belarus	38	Europe	3	Neogobius fluviatilis	Neogobius fluviatilis (Pallas, 1814)	10042	Gobiidae	Actinopterygii	Chordata	FRESHWATER|MARINE	present	introduced		FirstRecords; GRIIS	SInAS database	No	Corridor	Interconnected waterways/basins/seas	unintentional	Yes	paleartic	1936
Belarus	38	Europe	3	Neogobius melanostomus	Neogobius melanostomus (Pallas, 1814)	10043	Gobiidae	Actinopterygii	Chordata	FRESHWATER|MARINE|MARINE	present	introduced		GRIIS	SInAS database	No	Corridor	Interconnected waterways/basins/seas	unintentional	No	paleartic	1930
Belarus	38	Europe	3	Oncorhynchus mykiss	Oncorhynchus mykiss (Walbaum, 1792)	10333	Salmonidae	Actinopterygii	Chordata	FRESHWATER|MARINE|MARINE	present	introduced		GRIIS	SInAS database	Yes	Corridor	Interconnected waterways/basins/seas	unintentional	No	neartic	1879
Belarus	38	Europe	3	Perccottus glenii	Perccottus glenii Dybowski, 1877	10103	Odontobutidae	Actinopterygii	Chordata	FRESHWATER|MARINE	present	introduced	established	FirstRecords; GRIIS	SInAS database	No	Escape from confinement	Aquaculture	intentional	Yes	paleartic	1948
Belarus	38	Europe	3	Polyodon spathula	Polyodon spathula (Walbaum, 1792)	9066	Polyodontidae	Actinopterygii	Chordata	FRESHWATER	present	introduced		GRIIS	SInAS database	Yes	Escape from confinement	Aquaculture	intentional	No	neartic	1986
Belarus	38	Europe	3	Proterorhinus marmoratus	Proterorhinus marmoratus (Pallas, 1814)	10148	Gobiidae	Actinopterygii	Chordata	FRESHWATER|MARINE|MARINE	present	introduced		GRIIS	SInAS database	No	Corridor	Interconnected waterways/basins/seas	unintentional	Yes	paleartic	1985
Belarus	38	Europe	3	Pungitius pungitius	Pungitius pungitius (Linnaeus, 1758)	9645	Gasterosteidae	Actinopterygii	Chordata	FRESHWATER|MARINE|MARINE	present	introduced		GRIIS	SInAS database	No	Escape from confinement	0	intentional	No	paleartic	1800
Belgium	22	Europe	3	Acipenser baerii	Acipenser baerii Brandt, 1869	9055	Acipenseridae	Actinopterygii	Chordata	FRESHWATER|MARINE	present	introduced		GRIIS	SInAS database	No	Escape from confinement	Aquaculture	intentional	No	paleartic	1962
Belgium	22	Europe	3	Acipenser gueldenstaedtii	Acipenser gueldenstaedtii Brandt & Ratzeburg, 1833	9057	Acipenseridae	Actinopterygii	Chordata	FRESHWATER|MARINE|MARINE	present	introduced		GRIIS	SInAS database	No	Escape from confinement	Aquaculture	intentional	No	paleartic	1962
Belgium	22	Europe	3	Acipenser ruthenus	Acipenser ruthenus Linnaeus, 1758	9061	Acipenseridae	Actinopterygii	Chordata	FRESHWATER|MARINE	present	introduced		GRIIS	SInAS database	Yes	Escape from confinement	Aquaculture	intentional	No	paleartic	1837
Belgium	22	Europe	3	Ameiurus melas	Ameiurus melas (Rafinesque, 1820)	10389	Ictaluridae	Actinopterygii	Chordata	FRESHWATER	present	introduced	established	FirstRecords; GRIIS	SInAS database	No	Escape from confinement	Aquaculture	intentional	Yes	neartic	1871
Belgium	22	Europe	3	Ameiurus nebulosus	Ameiurus nebulosus (Lesueur, 1819)	10391	Ictaluridae	Actinopterygii	Chordata	FRESHWATER	present	introduced		FirstRecords; GRIIS	SInAS database	No	Escape from confinement	Aquaculture	intentional	No	neartic	1871
Belgium	22	Europe	3	Carassius auratus	Carassius auratus (Linnaeus, 1758)	9274	Cyprinidae	Actinopterygii	Chordata	FRESHWATER|MARINE	present	introduced		GRIIS	SInAS database	No	Escape from confinement	Aquaculture	intentional	Yes	indomalayan	1500
Belgium	22	Europe	3	Carassius gibelio	Carassius gibelio (Bloch, 1782)	9278	Cyprinidae	Actinopterygii	Chordata	FRESHWATER|MARINE	present	introduced		FirstRecords; GRIIS	SInAS database	No	Escape from confinement	Ornamental purpose	intentional	No	paleartic	1608
Belgium	22	Europe	3	Clarias gariepinus	Clarias gariepinus (Burchell, 1822)	10400	Clariidae	Actinopterygii	Chordata	FRESHWATER	present	introduced		GRIIS	SInAS database	No	Escape from confinement	Aquaculture	intentional	No	afrotropic	1974
Belgium	22	Europe	3	Coregonus lavaretus	Coregonus lavaretus (Linnaeus, 1758)	10306	Salmonidae	Actinopterygii	Chordata	FRESHWATER|MARINE|MARINE	present	introduced		FirstRecords; GRIIS	SInAS database	No	Escape from confinement	Aquaculture	intentional	No	paleartic	1880
Belgium	22	Europe	3	Coregonus nasus	Coregonus nasus (Pallas, 1776)	10312	Salmonidae	Actinopterygii	Chordata	FRESHWATER|MARINE	present	introduced		GRIIS	SInAS database	No	Escape from confinement	Aquaculture	intentional	No	neartic	1954
Belgium	22	Europe	3	Coregonus peled	Coregonus peled (Gmelin, 1789)	10315	Salmonidae	Actinopterygii	Chordata	FRESHWATER|MARINE|MARINE	present	introduced		FirstRecords; GRIIS	SInAS database	No	Escape from confinement	Aquaculture	intentional	No	paleartic	1954
Belgium	22	Europe	3	Cyprinus carpio	Cyprinus carpio Linnaeus, 1758	9317	Cyprinidae	Actinopterygii	Chordata	FRESHWATER|MARINE	present	introduced	established	FirstRecords; GRIIS	SInAS database	No	Escape from confinement	Aquaculture	intentional	No	paleartic	1492
Belgium	22	Europe	3	Gobiosoma bosc	Gobiosoma bosc (Lacepède, 1800)	9910	Gobiidae	Actinopterygii	Chordata	MARINE	present	introduced		FirstRecords; GRIIS	SInAS database/EASIN	No	Transport - Contaminant & Stowaway	ship/boat ballast water	unintentional	No	neartic	2009
Belgium	22	Europe	3	Hucho hucho	Hucho hucho (Linnaeus, 1758)	10320	Salmonidae	Actinopterygii	Chordata	FRESHWATER	present	introduced		FirstRecords; GRIIS	SInAS database	No	Release in nature	Fishery in the wild	intentional	No	paleartic	1888
United States of America	248	North America	1	Ambloplites rupestris	Ambloplites rupestris (Rafinesque, 1817)	9713	Centrarchidae	Actinopterygii	Chordata	FRESHWATER	present	introduced		GRIIS	SInAS database	unknown	Escape from confinement	Ornamental purpose	intentional	No	neartic	NA
Belgium	22	Europe	3	Micropogonias undulatus	Micropogonias undulatus (Linnaeus, 1766)	10015	Sciaenidae	Actinopterygii	Chordata	MARINE|MARINE	present	introduced		FirstRecords; GRIIS	SInAS database	No	Transport - Contaminant & Stowaway	Other transport as stowaway	unintentional	No	neotropic	1998
United States of America	248	North America	1	Archoplites interruptus	Archoplites interruptus (Girard, 1854)	9742	Centrarchidae	Actinopterygii	Chordata	FRESHWATER	present	introduced		GRIIS	SInAS database	unknown	unknown	unknown	unknown	unknown	neartic	NA
United States of America	248	North America	1	Centrarchus macropterus	Centrarchus macropterus (Lacepède, 1801)	9773	Centrarchidae	Actinopterygii	Chordata	FRESHWATER	present	introduced		GRIIS	SInAS database	unknown	unknown	unknown	unknown	unknown	neartic	NA
Belgium	22	Europe	3	Misgurnus anguillicaudatus	Misgurnus anguillicaudatus (Cantor, 1842)	9412	Cobitidae	Actinopterygii	Chordata	FRESHWATER|MARINE	present	introduced		FirstRecords	SInAS database	Yes	Escape from confinement	Botanical garden/zoo/aquaria	intentional	No	indomalayan	1877
Belgium	22	Europe	3	Neogobius fluviatilis	Neogobius fluviatilis (Pallas, 1814)	10042	Gobiidae	Actinopterygii	Chordata	FRESHWATER|MARINE	present	introduced		GRIIS	SInAS database	No	Corridor	Interconnected waterways/basins/seas	unintentional	Yes	paleartic	1936
Belgium	22	Europe	3	Neogobius melanostomus	Neogobius melanostomus (Pallas, 1814)	10043	Gobiidae	Actinopterygii	Chordata	FRESHWATER|MARINE|MARINE	present	introduced	established	FirstRecords; GRIIS	SInAS database	No	Corridor	Interconnected waterways/basins/seas	unintentional	No	paleartic	1930
Belgium	22	Europe	3	Oncorhynchus clarkii	Oncorhynchus clarkii (Richardson, 1836)	10323	Salmonidae	Actinopterygii	Chordata	FRESHWATER|MARINE|MARINE	present	introduced		FirstRecords	SInAS database	No	Escape from confinement	Aquaculture	intentional	No	neartic	1905
Belgium	22	Europe	3	Oncorhynchus kisutch	Oncorhynchus kisutch (Walbaum, 1792)	10331	Salmonidae	Actinopterygii	Chordata	FRESHWATER|MARINE|MARINE	present	introduced	established	FirstRecords; GRIIS	SInAS database	No	Escape from confinement	Aquaculture	intentional	No	neartic	1859
Belgium	22	Europe	3	Oncorhynchus mykiss	Oncorhynchus mykiss (Walbaum, 1792)	10333	Salmonidae	Actinopterygii	Chordata	FRESHWATER|MARINE|MARINE	present	introduced		FirstRecords; GRIIS	SInAS database	No	Corridor	Interconnected waterways/basins/seas	unintentional	No	neartic	1879
Belgium	22	Europe	3	Oncorhynchus tshawytscha	Oncorhynchus tshawytscha (Walbaum, 1792)	10337	Salmonidae	Actinopterygii	Chordata	FRESHWATER|MARINE|MARINE	present	introduced		FirstRecords	SInAS database	No	Escape from confinement	Aquaculture	intentional	No	neartic	1877
Belgium	22	Europe	3	Oreochromis niloticus	Oreochromis niloticus (Linnaeus, 1758)	10065	Cichlidae	Actinopterygii	Chordata	FRESHWATER|MARINE	present	introduced	established	FirstRecords; GRIIS	SInAS database	Yes	Escape from confinement	Aquaculture	intentional	No	afrotropic	1957
Belgium	22	Europe	3	Osphronemus goramy	Osphronemus goramy Lacepède, 1801	10069	Osphronemidae	Actinopterygii	Chordata	MARINE	present	introduced		FirstRecords	SInAS database	No	Escape from confinement	Aquaculture	intentional	Yes	indomalayan	1866
Belgium	22	Europe	3	Pisodonophis semicinctus	Pisodonophis semicinctus (Richardson, 1848)	9081	Ophichthidae	Actinopterygii	Chordata	MARINE|MARINE	present	introduced		FirstRecords	SInAS database	No	Release in Nature	Fishery in the wild	intentional	No	afrotropic	1981
Belgium	22	Europe	3	Ponticola kessleri	Ponticola kessleri (Günther, 1861)	10142	Gobiidae	Actinopterygii	Chordata	FRESHWATER|MARINE	present	introduced		GRIIS	SInAS database/EASIN	No	Corridor	Interconnected waterways/basins/seas	unintentional	No	paleartic	1986
Belgium	22	Europe	3	Proterorhinus semilunaris	Proterorhinus semilunaris (Heckel, 1837)	10149	Gobiidae	Actinopterygii	Chordata	FRESHWATER|MARINE	present	introduced		FirstRecords; GRIIS	SInAS database/EASIN	No	Corridor	Interconnected waterways/basins/seas	unintentional	No	paleartic	1985
Belgium	22	Europe	3	Salvelinus fontinalis	Salvelinus fontinalis (Mitchill, 1814)	10353	Salmonidae	Actinopterygii	Chordata	FRESHWATER|MARINE|MARINE	present	introduced		FirstRecords; GRIIS	SInAS database	Yes	Escape from confinement	Aquaculture	intentional	Yes	neartic	1850
Belgium	22	Europe	3	Sander lucioperca	Sander lucioperca (Linnaeus, 1758)	10174	Percidae	Actinopterygii	Chordata	FRESHWATER|MARINE	present	introduced		FirstRecords; GRIIS	SInAS database	unknown	Escape from confinement	Aquaculture	intentional	Yes	paleartic	1878
Belgium	22	Europe	3	Sebastes schlegelii	Sebastes schlegelii Hilgendorf, 1880	10381	Sebastidae	Actinopterygii	Chordata	MARINE	present	introduced		FirstRecords	SInAS database/EASIN	Yes	Escape from confinement	Ornamental purpose	intentional	unknown	paleartic	1853
Belgium	22	Europe	3	Silurus glanis	Silurus glanis Linnaeus, 1758	10480	Siluridae	Actinopterygii	Chordata	FRESHWATER|MARINE	present	introduced		FirstRecords; GRIIS	SInAS database	No	Escape from confinement	Aquaculture	intentional	Yes	paleartic	1853
Belgium	22	Europe	3	Umbra pygmaea	Umbra pygmaea (DeKay, 1842)	9633	Umbridae	Actinopterygii	Chordata	FRESHWATER	present	introduced	established	FirstRecords; GRIIS	SInAS database	No	Escape from confinement	Aquaculture	intentional	No	neartic	1913
Canada	40	North America	1	Enneacanthus gloriosus	Enneacanthus gloriosus (Holbrook, 1855)	9862	Centrarchidae	Actinopterygii	Chordata	FRESHWATER	present	introduced		FirstRecords	SInAS database	No	unknown	unknown	unknown	unknown	neartic	1971
Belize	39	North America	1	Pterois volitans	Pterois volitans (Linnaeus, 1758)	10379	Scorpaenidae	Actinopterygii	Chordata	MARINE	present	introduced	established	FirstRecords; GRIIS	SInAS database	No	Corridor	Interconnected waterways/basins/seas	unintentional	Yes	indomalayan	1985
Benin	27	Africa	4	Oreochromis mossambicus	Oreochromis mossambicus (Peters, 1852)	10064	Cichlidae	Actinopterygii	Chordata	FRESHWATER|MARINE	present	introduced	established	FirstRecords; GRIIS	SInAS database	unknown	Escape from confinement	Aquaculture	intentional	No	afrotropic	1941
Bermuda	29	North America	1	Anisotremus virginicus	Anisotremus virginicus (Linnaeus, 1758)	9729	Haemulidae	Actinopterygii	Chordata	MARINE	present	introduced	established	FirstRecords	SInAS database	unknown	Release in Nature	Fishery in the wild	intentional	unknown	neotropic	1929
Bermuda	29	North America	1	Chaetodipterus faber	Chaetodipterus faber (Broussonet, 1782)	9784	Ephippidae	Actinopterygii	Chordata	MARINE	present	introduced	established	FirstRecords	SInAS database	unknown	Release in Nature	Fishery in the wild	intentional	unknown	neotropic	1921
Bermuda	29	North America	1	Haemulon plumierii	Haemulon plumierii (Lacepède, 1801)	9917	Haemulidae	Actinopterygii	Chordata	MARINE	present	introduced	established	FirstRecords	SInAS database	unknown	Release in Nature	Fishery in the wild	intentional	unknown	neotropic	1924
Bermuda	29	North America	1	Lutjanus analis	Lutjanus analis (Cuvier, 1828)	9986	Lutjanidae	Actinopterygii	Chordata	MARINE	present	introduced	established	FirstRecords	SInAS database	unknown	Release in Nature	Fishery in the wild	intentional	unknown	neotropic	1925
Bermuda	29	North America	1	Lutjanus jocu	Lutjanus jocu (Bloch & Schneider, 1801)	9992	Lutjanidae	Actinopterygii	Chordata	FRESHWATER|MARINE	present	introduced	established	FirstRecords	SInAS database	unknown	Release in Nature	Fishery in the wild	intentional	unknown	neotropic	1921
Bermuda	29	North America	1	Pomacanthus arcuatus	Pomacanthus arcuatus (Linnaeus, 1758)	10126	Pomacanthidae	Actinopterygii	Chordata	MARINE	present	introduced	established	FirstRecords	SInAS database	Yes	Release in Nature	Fishery in the wild	intentional	unknown	neotropic	1921
Bermuda	29	North America	1	Pterois volitans	Pterois volitans (Linnaeus, 1758)	10379	Scorpaenidae	Actinopterygii	Chordata	MARINE	present	introduced	established	FirstRecords	SInAS database	Yes	Corridor	Interconnected waterways/basins/seas	unintentional	Yes	indomalayan	1985
Bhutan	35	Asia	5	Cirrhinus cirrhosus	Cirrhinus cirrhosus (Bloch, 1795)	9298	Cyprinidae	Actinopterygii	Chordata	FRESHWATER|MARINE	present	introduced		FirstRecords; GRIIS	SInAS database	No	Escape from confinement	Aquaculture	intentional	Yes	indomalayan	1960
Bhutan	35	Asia	5	Clarias gariepinus	Clarias gariepinus (Burchell, 1822)	10400	Clariidae	Actinopterygii	Chordata	FRESHWATER	present	introduced		GRIIS	SInAS database	No	Escape from confinement	Aquaculture	intentional	No	afrotropic	1974
Bhutan	35	Asia	5	Cyprinus carpio	Cyprinus carpio Linnaeus, 1758	9317	Cyprinidae	Actinopterygii	Chordata	FRESHWATER|MARINE	present	introduced	established	FirstRecords; GRIIS	SInAS database	unknown	Escape from confinement	Aquaculture	intentional	No	paleartic	1894
Bhutan	35	Asia	5	Gibelion catla	Gibelion catla (Hamilton, 1822)	9336	Cyprinidae	Actinopterygii	Chordata	FRESHWATER|MARINE	present	introduced		FirstRecords; GRIIS	SInAS database	No	unknown	unknown	unknown	unknown	indomalayan	1942
Bhutan	35	Asia	5	Labeo rohita	Labeo rohita (Hamilton, 1822)	9379	Cyprinidae	Actinopterygii	Chordata	FRESHWATER|MARINE	present	introduced		FirstRecords; GRIIS	SInAS database	No	Escape from confinement	Aquaculture	intentional	Yes	indomalayan	1960
Bhutan	35	Asia	5	Oncorhynchus mykiss	Oncorhynchus mykiss (Walbaum, 1792)	10333	Salmonidae	Actinopterygii	Chordata	FRESHWATER|MARINE|MARINE	present	introduced		GRIIS	SInAS database	No	Corridor	Interconnected waterways/basins/seas	unintentional	No	neartic	1874
Bhutan	35	Asia	5	Oreochromis mossambicus	Oreochromis mossambicus (Peters, 1852)	10064	Cichlidae	Actinopterygii	Chordata	FRESHWATER|MARINE	present	introduced		GRIIS	SInAS database	No	Escape from confinement	Aquaculture	intentional	No	afrotropic	1939
Bhutan	35	Asia	5	Oreochromis niloticus	Oreochromis niloticus (Linnaeus, 1758)	10065	Cichlidae	Actinopterygii	Chordata	FRESHWATER|MARINE	present	introduced		FirstRecords	SInAS database	No	Escape from confinement	Aquaculture	intentional	No	afrotropic	1954
Bhutan	35	Asia	5	Salmo trutta	Salmo trutta Linnaeus, 1758	10349	Salmonidae	Actinopterygii	Chordata	FRESHWATER|MARINE|MARINE	present	introduced		GRIIS	SInAS database	unknown	Escape from confinement	Aquaculture	intentional	No	paleartic	1863
Bhutan	35	Asia	5	Tor putitora	Tor putitora (Hamilton, 1822)	9547	Cyprinidae	Actinopterygii	Chordata	FRESHWATER	present	introduced		FirstRecords	SInAS database	Yes	unknown	unknown	unknown	unknown	indomalayan	1969
Bolivia	31	South America	2	Arapaima gigas	Arapaima gigas (Schinz, 1822)	9675	Arapaimidae	Actinopterygii	Chordata	FRESHWATER	present	introduced		GRIIS	SInAS database	Yes	Escape from confinement	Ornamental purpose	intentional	Yes	neotropic	1963
Bolivia	31	South America	2	Cichla ocellaris	Cichla ocellaris Bloch & Schneider, 1801	9820	Cichlidae	Actinopterygii	Chordata	FRESHWATER|MARINE	present	introduced		GRIIS	SInAS database	unknown	Escape from confinement	Botanical garden/zoo/aquaria	intentional	Yes	neotropic	1967
Bolivia	31	South America	2	Cichla pleiozona	Cichla pleiozona Kullander & Ferreira, 2006	9823	Cichlidae	Actinopterygii	Chordata	FRESHWATER	present	introduced		GRIIS	SInAS database	Yes	unknown	unknown	unknown	unknown	neotropic	NA
Bolivia	31	South America	2	Colossoma macropomum	Colossoma macropomum (Cuvier, 1816)	9143	Serrasalmidae	Actinopterygii	Chordata	FRESHWATER	present	introduced		GRIIS	SInAS database	No	Escape from confinement	Botanical garden/zoo/aquaria	intentional	Yes	neotropic	2002
Bolivia	31	South America	2	Cyprinus carpio	Cyprinus carpio Linnaeus, 1758	9317	Cyprinidae	Actinopterygii	Chordata	FRESHWATER|MARINE	present	introduced	established	FirstRecords; GRIIS	SInAS database	Yes	Escape from confinement	Aquaculture	intentional	No	paleartic	1850
Bolivia	31	South America	2	Gambusia holbrooki	Gambusia holbrooki Girard, 1859	9592	Poeciliidae	Actinopterygii	Chordata	FRESHWATER|MARINE	present	introduced		GRIIS	SInAS database	No	Escape from confinement	Aquaculture	intentional	Yes	neartic	1930
United States of America	248	North America	1	Enneacanthus gloriosus	Enneacanthus gloriosus (Holbrook, 1855)	9862	Centrarchidae	Actinopterygii	Chordata	FRESHWATER	present	introduced		GRIIS	SInAS database	unknown	unknown	unknown	unknown	unknown	neartic	1971
Bolivia	31	South America	2	Odontesthes bonariensis	Odontesthes bonariensis (Valenciennes, 1835)	9102	Atherinopsidae	Actinopterygii	Chordata	FRESHWATER|MARINE|MARINE	present	introduced	established	FirstRecords; GRIIS	SInAS database	Yes	Escape from confinement	Aquaculture	intentional	Yes	neotropic	1943
Bolivia	31	South America	2	Oncorhynchus aguabonita	Oncorhynchus aguabonita (Jordan, 1892)	10321	Salmonidae	Actinopterygii	Chordata	FRESHWATER	present	introduced		GRIIS	SInAS database	No	Escape from confinement	Aquaculture	intentional	Yes	neartic	NA
Bolivia	31	South America	2	Oncorhynchus mykiss	Oncorhynchus mykiss (Walbaum, 1792)	10333	Salmonidae	Actinopterygii	Chordata	FRESHWATER|MARINE|MARINE	present	introduced	established	FirstRecords; GRIIS	SInAS database	No	Corridor	Interconnected waterways/basins/seas	unintentional	No	neartic	1904
Bolivia	31	South America	2	Oreochromis mossambicus	Oreochromis mossambicus (Peters, 1852)	10064	Cichlidae	Actinopterygii	Chordata	FRESHWATER|MARINE	present	introduced	established	FirstRecords; GRIIS	SInAS database	No	Escape from confinement	Aquaculture	intentional	No	afrotropic	1923
Bolivia	31	South America	2	Oreochromis niloticus	Oreochromis niloticus (Linnaeus, 1758)	10065	Cichlidae	Actinopterygii	Chordata	FRESHWATER|MARINE	present	introduced	established	FirstRecords; GRIIS	Schwindt et al. 2020	No	Escape from confinement	Aquaculture	intentional	No	afrotropic	1933
Bolivia	31	South America	2	Piaractus brachypomus	Piaractus brachypomus (Cuvier, 1818)	9181	Serrasalmidae	Actinopterygii	Chordata	FRESHWATER	present	introduced		GRIIS	SInAS database	No	Escape from confinement	Botanical garden/zoo/aquaria	intentional	No	neotropic	1980
Bolivia	31	South America	2	Poecilia reticulata	Poecilia reticulata Peters, 1859	9610	Poeciliidae	Actinopterygii	Chordata	FRESHWATER|MARINE	present	introduced		GRIIS	SInAS database	No	Escape from confinement	0	intentional	No	neotropic	1940
Bolivia	31	South America	2	Salmo trutta	Salmo trutta Linnaeus, 1758	10349	Salmonidae	Actinopterygii	Chordata	FRESHWATER|MARINE|MARINE	present	introduced		GRIIS	SInAS database	Yes	Escape from confinement	Aquaculture	intentional	No	paleartic	1892
Bolivia	31	South America	2	Salvelinus fontinalis	Salvelinus fontinalis (Mitchill, 1814)	10353	Salmonidae	Actinopterygii	Chordata	FRESHWATER|MARINE|MARINE	present	introduced	established	FirstRecords; GRIIS	SInAS database	Yes	Escape from confinement	Aquaculture	intentional	Yes	neartic	1904
Bosnia and Herz.	19	Europe	3	Ameiurus melas	Ameiurus melas (Rafinesque, 1820)	10389	Ictaluridae	Actinopterygii	Chordata	FRESHWATER	present	introduced		GRIIS	SInAS database	No	Escape from confinement	Aquaculture	intentional	Yes	neartic	1871
Bosnia and Herz.	19	Europe	3	Ameiurus nebulosus	Ameiurus nebulosus (Lesueur, 1819)	10391	Ictaluridae	Actinopterygii	Chordata	FRESHWATER	present	introduced		GRIIS	SInAS database	No	Escape from confinement	Aquaculture	intentional	No	neartic	1871
Bosnia and Herz.	19	Europe	3	Babka gymnotrachelus	Babka gymnotrachelus (Kessler, 1857)	9755	Gobiidae	Actinopterygii	Chordata	FRESHWATER|MARINE	present	introduced		GRIIS	SInAS database	No	Corridor	Interconnected waterways/basins/seas	unintentional	No	paleartic	1991
Bosnia and Herz.	19	Europe	3	Carassius gibelio	Carassius gibelio (Bloch, 1782)	9278	Cyprinidae	Actinopterygii	Chordata	FRESHWATER|MARINE	present	introduced		GRIIS	SInAS database	unknown	Escape from confinement	Ornamental purpose	intentional	No	paleartic	1608
Bosnia and Herz.	19	Europe	3	Carassius langsdorfii	Carassius langsdorfii Temminck & Schlegel, 1846	9279	Cyprinidae	Actinopterygii	Chordata	FRESHWATER	present	introduced		GRIIS	SInAS database	No	unknown	unknown	unknown	unknown	paleartic	NA
Bosnia and Herz.	19	Europe	3	Coregonus peled	Coregonus peled (Gmelin, 1789)	10315	Salmonidae	Actinopterygii	Chordata	FRESHWATER|MARINE|MARINE	present	introduced		GRIIS	SInAS database	No	Escape from confinement	Aquaculture	intentional	No	paleartic	1954
Bosnia and Herz.	19	Europe	3	Cyprinus carpio	Cyprinus carpio Linnaeus, 1758	9317	Cyprinidae	Actinopterygii	Chordata	FRESHWATER|MARINE	present	introduced		GRIIS	SInAS database	Yes	Escape from confinement	Aquaculture	intentional	No	paleartic	1492
Bosnia and Herz.	19	Europe	3	Gambusia holbrooki	Gambusia holbrooki Girard, 1859	9592	Poeciliidae	Actinopterygii	Chordata	FRESHWATER|MARINE	present	introduced		GRIIS	SInAS database	No	Escape from confinement	Aquaculture	intentional	Yes	neartic	1921
United States of America		North America	1	Enneacanthus obesus	Enneacanthus obesus (Girard, 1854)	40188	Centrarchidae	Actinopterygii	Chordata	FRESHWATER	present	introduced			US Geological Survey 2017	unknown	unknown	unknown	unknown	No	neartic	NA
China	51	Asia	5	Lepomis auritus	Lepomis auritus (Linnaeus, 1758)	9973	Centrarchidae	Actinopterygii	Chordata	FRESHWATER	present	introduced		FirstRecords	SInAS database	No	Escape from confinement	Aquaculture	intentional	unknown	neartic	1987
Bosnia and Herz.	19	Europe	3	Neogobius fluviatilis	Neogobius fluviatilis (Pallas, 1814)	10042	Gobiidae	Actinopterygii	Chordata	FRESHWATER|MARINE	present	introduced		GRIIS	SInAS database	No	Corridor	Interconnected waterways/basins/seas	unintentional	Yes	paleartic	1936
Bosnia and Herz.	19	Europe	3	Oncorhynchus mykiss	Oncorhynchus mykiss (Walbaum, 1792)	10333	Salmonidae	Actinopterygii	Chordata	FRESHWATER|MARINE|MARINE	present	introduced		GRIIS	SInAS database	No	Corridor	Interconnected waterways/basins/seas	unintentional	No	neartic	1879
Bosnia and Herz.	19	Europe	3	Ponticola kessleri	Ponticola kessleri (Günther, 1861)	10142	Gobiidae	Actinopterygii	Chordata	FRESHWATER|MARINE	present	introduced		GRIIS	SInAS database/EASIN	No	Corridor	Interconnected waterways/basins/seas	unintentional	No	paleartic	1986
Bosnia and Herz.	19	Europe	3	Proterorhinus semilunaris	Proterorhinus semilunaris (Heckel, 1837)	10149	Gobiidae	Actinopterygii	Chordata	FRESHWATER|MARINE	present	introduced		GRIIS	SInAS database/EASIN	No	Corridor	Interconnected waterways/basins/seas	unintentional	No	paleartic	1985
Bosnia and Herz.	19	Europe	3	Salmo trutta	Salmo trutta Linnaeus, 1758	10349	Salmonidae	Actinopterygii	Chordata	FRESHWATER|MARINE|MARINE	present	introduced		GRIIS	SInAS database	No	Escape from confinement	Aquaculture	intentional	No	paleartic	1922
Bosnia and Herz.	19	Europe	3	Salvelinus alpinus	Salvelinus alpinus (Linnaeus, 1758)	10351	Salmonidae	Actinopterygii	Chordata	FRESHWATER|MARINE|MARINE	present	introduced		GRIIS	SInAS database	Yes	Escape from confinement	Aquaculture	intentional	No	paleartic	1603
Bosnia and Herz.	19	Europe	3	Salvelinus fontinalis	Salvelinus fontinalis (Mitchill, 1814)	10353	Salmonidae	Actinopterygii	Chordata	FRESHWATER|MARINE|MARINE	present	introduced		GRIIS	SInAS database	No	Escape from confinement	Aquaculture	intentional	Yes	neartic	1850
Botswana	37	Africa	4	Cyprinus carpio	Cyprinus carpio Linnaeus, 1758	9317	Cyprinidae	Actinopterygii	Chordata	FRESHWATER|MARINE	present	introduced		GRIIS	SInAS database	No	Escape from confinement	Aquaculture	intentional	No	paleartic	1859
Dominican Rep.	64	North America	1	Lepomis auritus	Lepomis auritus (Linnaeus, 1758)	9973	Centrarchidae	Actinopterygii	Chordata	FRESHWATER	present	introduced		FirstRecords; GRIIS	SInAS database	No	Escape from confinement	Aquaculture	intentional	unknown	neartic	1954
Botswana	37	Africa	4	Oreochromis macrochir	Oreochromis macrochir (Boulenger, 1912)	10062	Cichlidae	Actinopterygii	Chordata	FRESHWATER	present	introduced	established	FirstRecords	SInAS database	No	Escape from confinement	Aquaculture	intentional	No	afrotropic	1948
Botswana	37	Africa	4	Oreochromis niloticus	Oreochromis niloticus (Linnaeus, 1758)	10065	Cichlidae	Actinopterygii	Chordata	FRESHWATER|MARINE	present	introduced		GRIIS	SInAS database	unknown	Escape from confinement	Aquaculture	intentional	No	afrotropic	1657
Brazil	33	South America	2	Abramites hypselonotus	Abramites hypselonotus (Günther, 1868)	9127	Anostomidae	Actinopterygii	Chordata	FRESHWATER	present	introduced		GRIIS	SInAS database	No	unknown	unknown	unknown	unknown	neotropic	NA
Brazil	33	South America	2	Anguilla japonica	Anguilla japonica Temminck & Schlegel, 1846	9074	Anguillidae	Actinopterygii	Chordata	FRESHWATER|MARINE|MARINE	present	introduced		FirstRecords; GRIIS	SInAS database	unknown	Escape from confinement	Aquaculture	intentional	No	indomalayan	1977
Brazil	33	South America	2	Aphyocharax dentatus	Aphyocharax dentatus Eigenmann & Kennedy, 1903	9130	Characidae	Actinopterygii	Chordata	FRESHWATER	present	introduced		GRIIS	SInAS database	unknown	unknown	unknown	unknown	unknown	neotropic	NA
Brazil	33	South America	2	Apistogramma erythrura	Apistogramma erythrura Staeck & Schindler, 2008	9732	Cichlidae	Actinopterygii	Chordata	FRESHWATER	present	introduced		GRIIS	SInAS database	unknown	Escape from confinement	Aquaculture	intentional	unknown	neotropic	NA
Brazil	33	South America	2	Astronotus crassipinnis	Astronotus crassipinnis (Heckel, 1840)	9747	Cichlidae	Actinopterygii	Chordata	FRESHWATER	present	introduced		GRIIS	SInAS database	Yes	unknown	unknown	unknown	unknown	neotropic	NA
Brazil	33	South America	2	Astronotus ocellatus	Astronotus ocellatus (Agassiz, 1831)	9748	Cichlidae	Actinopterygii	Chordata	FRESHWATER	present	introduced		FirstRecords; GRIIS	SInAS database	unknown	Escape from confinement	Ornamental purpose	intentional	Yes	neotropic	1938
Brazil	33	South America	2	Betta splendens	Betta splendens Regan, 1910	9760	Osphronemidae	Actinopterygii	Chordata	FRESHWATER	present	introduced		GRIIS	SInAS database	unknown	Escape from confinement	Ornamental purpose	intentional	unknown	indomalayan	NA
Brazil	33	South America	2	Brycon hilarii	Brycon hilarii (Valenciennes, 1850)	9137	Bryconidae	Actinopterygii	Chordata	FRESHWATER	present	introduced		GRIIS	SInAS database	unknown	unknown	unknown	unknown	unknown	neotropic	NA
Brazil	33	South America	2	Bryconamericus exodon	Bryconamericus exodon Eigenmann, 1907	9139	Characidae	Actinopterygii	Chordata	FRESHWATER	present	introduced		GRIIS	SInAS database	Yes	unknown	unknown	unknown	unknown	neotropic	NA
Brazil	33	South America	2	Butis koilomatodon	Butis koilomatodon (Bleeker, 1849)	9765	Eleotridae	Actinopterygii	Chordata	FRESHWATER|MARINE|MARINE	present	introduced	established	FirstRecords; GRIIS	SInAS database	Yes	unknown	unknown	unknown	Yes	indomalayan_australasia	1989
Brazil	33	South America	2	Carassius auratus	Carassius auratus (Linnaeus, 1758)	9274	Cyprinidae	Actinopterygii	Chordata	FRESHWATER|MARINE	present	introduced		FirstRecords; GRIIS	SInAS database	Yes	Escape from confinement	Aquaculture	intentional	Yes	indomalayan	1856
Brazil	33	South America	2	Cichla kelberi	Cichla kelberi Kullander & Ferreira, 2006	9818	Cichlidae	Actinopterygii	Chordata	FRESHWATER	present	introduced		GRIIS	SInAS database	unknown	unknown	unknown	unknown	Yes	neotropic	NA
Brazil	33	South America	2	Cichla monoculus	Cichla monoculus Agassiz, 1831	9819	Cichlidae	Actinopterygii	Chordata	FRESHWATER	present	introduced		GRIIS	SInAS database	Yes	Release in Nature	Fishery in the wild	intentional	unknown	neotropic	NA
Brazil	33	South America	2	Cichla piquiti	Cichla piquiti Kullander & Ferreira, 2006	9822	Cichlidae	Actinopterygii	Chordata	FRESHWATER	present	introduced		GRIIS	SInAS database	No	unknown	unknown	unknown	Yes	neotropic	NA
Brazil	33	South America	2	Clarias gariepinus	Clarias gariepinus (Burchell, 1822)	10400	Clariidae	Actinopterygii	Chordata	FRESHWATER	present	introduced		FirstRecords; GRIIS	SInAS database	unknown	Escape from confinement	Aquaculture	intentional	No	afrotropic	1986
Brazil	33	South America	2	Coptodon rendalli	Coptodon rendalli (Boulenger, 1897)	9832	Cichlidae	Actinopterygii	Chordata	FRESHWATER|MARINE	present	introduced	established	FirstRecords; GRIIS	SInAS database	No	unknown	unknown	unknown	unknown	afrotropic	1953
Brazil	33	South America	2	Cyprinus carpio	Cyprinus carpio Linnaeus, 1758	9317	Cyprinidae	Actinopterygii	Chordata	FRESHWATER|MARINE	present	introduced	established	FirstRecords; GRIIS	SInAS database	unknown	Escape from confinement	Aquaculture	intentional	No	paleartic	1850
Brazil	33	South America	2	Erythrinus erythrinus	Erythrinus erythrinus (Bloch & Schneider, 1801)	9145	Erythrinidae	Actinopterygii	Chordata	FRESHWATER	present	introduced		GRIIS	SInAS database	Yes	unknown	unknown	unknown	unknown	neotropic	NA
Brazil	33	South America	2	Geophagus proximus	Geophagus proximus (Castelnau, 1855)	9900	Cichlidae	Actinopterygii	Chordata	FRESHWATER	present	introduced		GRIIS	SInAS database	unknown	unknown	unknown	unknown	Yes	neotropic	NA
Brazil	33	South America	2	Helostoma temminckii	Helostoma temminckii Cuvier, 1829	9920	Helostomatidae	Actinopterygii	Chordata	FRESHWATER	present	introduced		GRIIS	SInAS database	No	unknown	unknown	unknown	unknown	indomalayan	NA
Brazil	33	South America	2	Ictalurus punctatus	Ictalurus punctatus (Rafinesque, 1818)	10428	Ictaluridae	Actinopterygii	Chordata	FRESHWATER	present	introduced		FirstRecords; GRIIS	SInAS database	No	Escape from confinement	Aquaculture	intentional	No	neartic	1971
Germany	60	Europe	3	Lepomis auritus	Lepomis auritus (Linnaeus, 1758)	9973	Centrarchidae	Actinopterygii	Chordata	FRESHWATER	present	introduced	established	FirstRecords	SInAS database	No	Escape from confinement	Aquaculture	intentional	unknown	neartic	1895
Italy	118	Europe	3	Lepomis auritus	Lepomis auritus (Linnaeus, 1758)	9973	Centrarchidae	Actinopterygii	Chordata	FRESHWATER	present	introduced	established	FirstRecords	SInAS database	No	Escape from confinement	Aquaculture	intentional	unknown	neartic	1895
Mexico	168	North America	1	Lepomis auritus	Lepomis auritus (Linnaeus, 1758)	9973	Centrarchidae	Actinopterygii	Chordata	FRESHWATER	present	introduced		GRIIS	SInAS database	No	Escape from confinement	Aquaculture	intentional	unknown	neartic	1954
Brazil	33	South America	2	Mikrogeophagus altispinosus	Mikrogeophagus altispinosus (Haseman, 1911)	10024	Cichlidae	Actinopterygii	Chordata	FRESHWATER	present	introduced		GRIIS	SInAS database	Yes	unknown	unknown	unknown	unknown	neotropic	NA
Brazil	33	South America	2	Odontesthes bonariensis	Odontesthes bonariensis (Valenciennes, 1835)	9102	Atherinopsidae	Actinopterygii	Chordata	FRESHWATER|MARINE|MARINE	present	introduced		FirstRecords; GRIIS	SInAS database	No	Escape from confinement	Aquaculture	intentional	Yes	neotropic	1943
Brazil	33	South America	2	Omobranchus punctatus	Omobranchus punctatus (Valenciennes, 1836)	10054	Blenniidae	Actinopterygii	Chordata	MARINE|MARINE	present	introduced		GRIIS	SInAS database	No	Corridor	Interconnected waterways/basins/seas	unintentional	No	indomalayan_australasia	NA
Brazil	33	South America	2	Oncorhynchus mykiss	Oncorhynchus mykiss (Walbaum, 1792)	10333	Salmonidae	Actinopterygii	Chordata	FRESHWATER|MARINE|MARINE	present	introduced	established	FirstRecords; GRIIS	SInAS database	Yes	Corridor	Interconnected waterways/basins/seas	unintentional	No	neartic	1904
Brazil	33	South America	2	Oreochromis aureus	Oreochromis aureus (Steindachner, 1864)	10058	Cichlidae	Actinopterygii	Chordata	FRESHWATER|MARINE	present	introduced	established	FirstRecords; GRIIS	SInAS database	No	Escape from confinement	Aquaculture	intentional	Yes	afrotropic	1965
Brazil	33	South America	2	Oreochromis macrochir	Oreochromis macrochir (Boulenger, 1912)	10062	Cichlidae	Actinopterygii	Chordata	FRESHWATER	present	introduced		GRIIS	SInAS database	No	Escape from confinement	Aquaculture	intentional	No	afrotropic	NA
Brazil	33	South America	2	Oreochromis mossambicus	Oreochromis mossambicus (Peters, 1852)	10064	Cichlidae	Actinopterygii	Chordata	FRESHWATER|MARINE	present	introduced	established	FirstRecords; GRIIS	SInAS database	No	Escape from confinement	Aquaculture	intentional	No	afrotropic	1923
Brazil	33	South America	2	Oreochromis niloticus	Oreochromis niloticus (Linnaeus, 1758)	10065	Cichlidae	Actinopterygii	Chordata	FRESHWATER|MARINE	present	introduced		FirstRecords; GRIIS	Schwindt et al. 2020	Yes	Escape from confinement	Aquaculture	intentional	No	afrotropic	1933
Brazil	33	South America	2	Oreochromis urolepis	Oreochromis urolepis (Norman, 1922)	10068	Cichlidae	Actinopterygii	Chordata	FRESHWATER|MARINE	present	introduced		FirstRecords; GRIIS	SInAS database	unknown	Escape from confinement	Aquaculture	intentional	Yes	afrotropic	1971
Brazil	33	South America	2	Parachromis motaguensis	Parachromis motaguensis (Günther, 1867)	10086	Cichlidae	Actinopterygii	Chordata	FRESHWATER|MARINE	present	introduced		GRIIS	SInAS database	Yes	Escape from confinement	Aquaculture	intentional	unknown	neotropic	NA
Brazil	33	South America	2	Parotocinclus maculicauda	Parotocinclus maculicauda (Steindachner, 1877)	10455	Loricariidae	Actinopterygii	Chordata	FRESHWATER	present	introduced		GRIIS	SInAS database	unknown	unknown	unknown	unknown	Yes	neotropic	NA
Brazil	33	South America	2	Pelvicachromis pulcher	Pelvicachromis pulcher (Boulenger, 1901)	10095	Cichlidae	Actinopterygii	Chordata	FRESHWATER|MARINE	present	introduced		GRIIS	SInAS database	unknown	Escape from confinement	Ornamental purpose	intentional	unknown	afrotropic	NA
Brazil	33	South America	2	Phalloceros caudimaculatus	Phalloceros caudimaculatus (Hensel, 1868)	9603	Poeciliidae	Actinopterygii	Chordata	FRESHWATER|MARINE	present	introduced		GRIIS	SInAS database	Yes	Escape from confinement	Ornamental purpose	intentional	unknown	neotropic	NA
Brazil	33	South America	2	Plagioscion squamosissimus	Plagioscion squamosissimus (Heckel, 1840)	10119	Sciaenidae	Actinopterygii	Chordata	FRESHWATER	present	introduced		GRIIS	SInAS database	unknown	unknown	unknown	unknown	Yes	neotropic	NA
Brazil	33	South America	2	Pseudoplatystoma fasciatum	Pseudoplatystoma fasciatum (Linnaeus, 1766)	10464	Pimelodidae	Actinopterygii	Chordata	FRESHWATER	present	introduced		GRIIS	SInAS database	Yes	unknown	unknown	unknown	unknown	neotropic	NA
Brazil	33	South America	2	Pterois volitans	Pterois volitans (Linnaeus, 1758)	10379	Scorpaenidae	Actinopterygii	Chordata	MARINE	present	introduced	established	FirstRecords	SInAS database	Yes	Corridor	Interconnected waterways/basins/seas	unintentional	Yes	indomalayan	2008
Brazil	33	South America	2	Pygocentrus nattereri	Pygocentrus nattereri Kner, 1858	9189	Serrasalmidae	Actinopterygii	Chordata	FRESHWATER	present	introduced	established	FirstRecords	SInAS database	Yes	Escape from confinement	Botanical garden/zoo/aquaria	intentional	Yes	paleartic	1962
Brazil	33	South America	2	Serrasalmus marginatus	Serrasalmus marginatus Valenciennes, 1837	9193	Serrasalmidae	Actinopterygii	Chordata	FRESHWATER	present	introduced		GRIIS	SInAS database	No	unknown	unknown	unknown	Yes	neotropic	NA
Brazil	33	South America	2	Xiphophorus hellerii	Xiphophorus hellerii Heckel, 1848	9618	Poeciliidae	Actinopterygii	Chordata	FRESHWATER|MARINE	present	introduced		GRIIS	SInAS database	No	Escape from confinement	0	intentional	No	neotropic	NA
Brazil	33	South America	2	Xiphophorus maculatus	Xiphophorus maculatus (Günther, 1866)	9619	Poeciliidae	Actinopterygii	Chordata	MARINE	present	introduced		GRIIS	SInAS database	No	Escape from confinement	0	intentional	No	neotropic	1993
Brunei	30	Asia	5	Clarias camerunensis	Clarias camerunensis Lönnberg, 1895	10398	Clariidae	Actinopterygii	Chordata	FRESHWATER	present	introduced		GRIIS	SInAS database	No	unknown	unknown	unknown	No	afrotropic	NA
Brunei	30	Asia	5	Clarias gariepinus	Clarias gariepinus (Burchell, 1822)	10400	Clariidae	Actinopterygii	Chordata	FRESHWATER	present	introduced		GRIIS	SInAS database	No	Escape from confinement	Aquaculture	intentional	No	afrotropic	1974
Brunei	30	Asia	5	Cyprinus carpio	Cyprinus carpio Linnaeus, 1758	9317	Cyprinidae	Actinopterygii	Chordata	FRESHWATER|MARINE	present	introduced		GRIIS	SInAS database	No	Escape from confinement	Aquaculture	intentional	No	paleartic	1894
Brunei	30	Asia	5	Lutjanus kasmira	Lutjanus kasmira (Forsskål, 1775)	9993	Lutjanidae	Actinopterygii	Chordata	MARINE	present	introduced		GRIIS	SInAS database	No	Release in Nature	Fishery in the wild	intentional	No	NA	NA
Brunei	30	Asia	5	Monopterus albus	Monopterus albus (Zuiew, 1793)	10495	Synbranchidae	Actinopterygii	Chordata	FRESHWATER|MARINE	present	introduced		GRIIS	SInAS database	No	Escape from confinement	Ornamental purpose	intentional	No	indomalayan	1900
Brunei	30	Asia	5	Oreochromis niloticus	Oreochromis niloticus (Linnaeus, 1758)	10065	Cichlidae	Actinopterygii	Chordata	FRESHWATER|MARINE	present	introduced		GRIIS	SInAS database	No	Escape from confinement	Aquaculture	intentional	No	afrotropic	1954
Brunei	30	Asia	5	Piaractus brachypomus	Piaractus brachypomus (Cuvier, 1818)	9181	Serrasalmidae	Actinopterygii	Chordata	FRESHWATER	present	introduced		GRIIS	SInAS database	No	Escape from confinement	Botanical garden/zoo/aquaria	intentional	No	neotropic	1982
Bulgaria	24	Europe	3	Acipenser baerii	Acipenser baerii Brandt, 1869	9055	Acipenseridae	Actinopterygii	Chordata	FRESHWATER|MARINE	present	introduced		GRIIS	SInAS database	No	Escape from confinement	Aquaculture	intentional	No	paleartic	1962
Bulgaria	24	Europe	3	Ameiurus nebulosus	Ameiurus nebulosus (Lesueur, 1819)	10391	Ictaluridae	Actinopterygii	Chordata	FRESHWATER	present	introduced		FirstRecords; GRIIS	SInAS database	No	Escape from confinement	Aquaculture	intentional	No	neartic	1871
Bulgaria	24	Europe	3	Carassius auratus auratus	Carassius auratus var. auratus	9275	Cyprinidae	Actinopterygii	Chordata	FRESHWATER|MARINE	present	introduced		GRIIS	SInAS database/EASIN	No	Release in Nature	other intentional release	intentional	No	paleartic	NA
Bulgaria	24	Europe	3	Clarias gariepinus	Clarias gariepinus (Burchell, 1822)	10400	Clariidae	Actinopterygii	Chordata	FRESHWATER	present	introduced		GRIIS	SInAS database	No	Escape from confinement	Aquaculture	intentional	No	afrotropic	1974
Bulgaria	24	Europe	3	Coregonus albula	Coregonus albula (Linnaeus, 1758)	10301	Salmonidae	Actinopterygii	Chordata	FRESHWATER|MARINE|MARINE	present	introduced		GRIIS	SInAS database	No	Corridor	Interconnected waterways/basins/seas	unintentional	No	paleartic	1878
Bulgaria	24	Europe	3	Coregonus lavaretus	Coregonus lavaretus (Linnaeus, 1758)	10306	Salmonidae	Actinopterygii	Chordata	FRESHWATER|MARINE|MARINE	present	introduced	established	FirstRecords; GRIIS	SInAS database	No	Escape from confinement	Aquaculture	intentional	No	paleartic	1880
Bulgaria	24	Europe	3	Coregonus peled	Coregonus peled (Gmelin, 1789)	10315	Salmonidae	Actinopterygii	Chordata	FRESHWATER|MARINE|MARINE	present	introduced	established	FirstRecords; GRIIS	SInAS database	No	Escape from confinement	Aquaculture	intentional	No	paleartic	1954
Bulgaria	24	Europe	3	Gambusia affinis	Gambusia affinis (Baird & Girard, 1853)	9590	Poeciliidae	Actinopterygii	Chordata	FRESHWATER|MARINE	present	introduced	established	FirstRecords; GRIIS	SInAS database	Yes	Release in nature	Biological control	intentional	No	neartic	1921
Bulgaria	24	Europe	3	Gambusia holbrooki	Gambusia holbrooki Girard, 1859	9592	Poeciliidae	Actinopterygii	Chordata	FRESHWATER|MARINE	present	introduced		FirstRecords; GRIIS	SInAS database	No	Escape from confinement	Aquaculture	intentional	Yes	neartic	1921
Bulgaria	24	Europe	3	Gobius xanthocephalus	Gobius xanthocephalus Heymer & Zander, 1992	9913	Gobiidae	Actinopterygii	Chordata	MARINE	present	introduced		GRIIS	SInAS database	No	unknown	unknown	unknown	No	paleartic	1967
Bulgaria	24	Europe	3	Ictalurus punctatus	Ictalurus punctatus (Rafinesque, 1818)	10428	Ictaluridae	Actinopterygii	Chordata	FRESHWATER	present	introduced	established	FirstRecords; GRIIS	SInAS database	Yes	Escape from confinement	Aquaculture	intentional	No	neartic	1920
Bulgaria	24	Europe	3	Ictiobus bubalus	Ictiobus bubalus (Rafinesque, 1818)	9371	Catostomidae	Actinopterygii	Chordata	FRESHWATER	present	introduced	established	FirstRecords; GRIIS	SInAS database	No	Escape from confinement	Aquaculture	intentional	Yes	neartic	1974
Bulgaria	24	Europe	3	Ictiobus cyprinellus	Ictiobus cyprinellus (Valenciennes, 1844)	9372	Catostomidae	Actinopterygii	Chordata	FRESHWATER	present	introduced	established	FirstRecords; GRIIS	SInAS database	No	Escape from confinement	Aquaculture	intentional	No	neartic	1974
Bulgaria	24	Europe	3	Ictiobus niger	Ictiobus niger (Rafinesque, 1819)	9373	Catostomidae	Actinopterygii	Chordata	FRESHWATER	present	introduced	established	FirstRecords; GRIIS	SInAS database	No	Escape from confinement	Aquaculture	intentional	No	neartic	1974
Bulgaria	24	Europe	3	Lates calcarifer	Lates calcarifer (Bloch, 1790)	9967	Latidae	Actinopterygii	Chordata	FRESHWATER|MARINE|MARINE	present	introduced		GRIIS	SInAS database	No	Escape from confinement	Aquaculture	intentional	No	indomalayan_australasia	NA
Puerto Rico	194	North America	1	Lepomis auritus	Lepomis auritus (Linnaeus, 1758)	9973	Centrarchidae	Actinopterygii	Chordata	FRESHWATER	present	introduced	established	FirstRecords	SInAS database	unknown	Escape from confinement	Aquaculture	intentional	unknown	neartic	1954
Bulgaria	24	Europe	3	Oncorhynchus mykiss	Oncorhynchus mykiss (Walbaum, 1792)	10333	Salmonidae	Actinopterygii	Chordata	FRESHWATER|MARINE|MARINE	present	introduced	established	FirstRecords; GRIIS	SInAS database	No	Corridor	Interconnected waterways/basins/seas	unintentional	No	neartic	1879
Bulgaria	24	Europe	3	Oreochromis mossambicus	Oreochromis mossambicus (Peters, 1852)	10064	Cichlidae	Actinopterygii	Chordata	FRESHWATER|MARINE	present	introduced		GRIIS	SInAS database	Yes	Escape from confinement	Aquaculture	intentional	No	afrotropic	1958
Bulgaria	24	Europe	3	Perccottus glenii	Perccottus glenii Dybowski, 1877	10103	Odontobutidae	Actinopterygii	Chordata	FRESHWATER|MARINE	present	introduced		FirstRecords; GRIIS	SInAS database	unknown	Escape from confinement	Aquaculture	intentional	Yes	paleartic	1948
Bulgaria	24	Europe	3	Planiliza haematocheila	Planiliza haematocheila (Temminck & Schlegel, 1845)	9663	Mugilidae	Actinopterygii	Chordata	FRESHWATER|MARINE|MARINE	present	introduced		FirstRecords; GRIIS	SInAS database/EASIN	No	Escape from confinement	Aquaculture	intentional	unknown	paleartic	1968
Bulgaria	24	Europe	3	Poecilia reticulata	Poecilia reticulata Peters, 1859	9610	Poeciliidae	Actinopterygii	Chordata	FRESHWATER|MARINE	present	introduced		GRIIS	SInAS database	No	Escape from confinement	0	intentional	No	neotropic	1924
Bulgaria	24	Europe	3	Polyodon spathula	Polyodon spathula (Walbaum, 1792)	9066	Polyodontidae	Actinopterygii	Chordata	FRESHWATER	present	introduced		GRIIS	SInAS database	No	Escape from confinement	Aquaculture	intentional	No	neartic	1986
Bulgaria	24	Europe	3	Pomatoschistus bathi	Pomatoschistus bathi Miller, 1982	10137	Gobiidae	Actinopterygii	Chordata	MARINE|MARINE	present	introduced		GRIIS	SInAS database	unknown	unknown	unknown	unknown	No	paleartic	2001
Bulgaria	24	Europe	3	Pomatoschistus marmoratus	Pomatoschistus marmoratus (Risso, 1810)	10138	Gobiidae	Actinopterygii	Chordata	MARINE|MARINE	present	introduced		GRIIS	SInAS database	No	unknown	unknown	unknown	unknown	paleartic	NA
Bulgaria	24	Europe	3	Salmo salar sebago	Salmo salar sebago Girard, 1853	36798	Salmonidae	Actinopterygii	Chordata	FRESHWATER|MARINE|MARINE	present	introduced		GRIIS	SInAS database/EASIN	Yes	Escape from confinement	Aquaculture	intentional	unknown	NA	NA
Bulgaria	24	Europe	3	Salvelinus fontinalis	Salvelinus fontinalis (Mitchill, 1814)	10353	Salmonidae	Actinopterygii	Chordata	FRESHWATER|MARINE|MARINE	present	introduced	established	FirstRecords; GRIIS	SInAS database	No	Escape from confinement	Aquaculture	intentional	Yes	neartic	1850
Bulgaria	24	Europe	3	Sardinella aurita	Sardinella aurita Valenciennes, 1847	9223	Clupeidae	Actinopterygii	Chordata	MARINE|MARINE	present	introduced		FirstRecords; GRIIS	SInAS database	No	Transport - Contaminant & Stowaway	Other transport as stowaway	unintentional	No	NA	1982
Bulgaria	24	Europe	3	Sarpa salpa	Sarpa salpa (Linnaeus, 1758)	10180	Sparidae	Actinopterygii	Chordata	MARINE|MARINE	present	introduced		FirstRecords; GRIIS	SInAS database	No	Transport - Contaminant & Stowaway	Other transport as stowaway	unintentional	No	paleartic	1949
Bulgaria	24	Europe	3	Sparus aurata	Sparus aurata Linnaeus, 1758	10208	Sparidae	Actinopterygii	Chordata	MARINE|MARINE	present	introduced		FirstRecords; GRIIS	SInAS database	unknown	Transport - Contaminant & Stowaway	Other transport as stowaway	unintentional	No	paleartic	1943
Bulgaria	24	Europe	3	Sphyraena sphyraena	Sphyraena sphyraena (Linnaeus, 1758)	10213	Sphyraenidae	Actinopterygii	Chordata	MARINE	present	introduced		GRIIS	SInAS database	No	unknown	unknown	unknown	unknown	paleartic	NA
Bulgaria	24	Europe	3	Thymallus thymallus	Thymallus thymallus (Linnaeus, 1758)	10363	Salmonidae	Actinopterygii	Chordata	FRESHWATER|MARINE	present	introduced		GRIIS	SInAS database	No	Release in Nature	Conservation introduction	intentional	No	paleartic	1960
Bulgaria	24	Europe	3	Umbra krameri	Umbra krameri Walbaum, 1792	9631	Umbridae	Actinopterygii	Chordata	FRESHWATER	present	introduced		GRIIS	SInAS database	No	Escape from confinement	Ornamental purpose	intentional	No	paleartic	1921
Burkina Faso	23	Africa	4	Oreochromis macrochir	Oreochromis macrochir (Boulenger, 1912)	10062	Cichlidae	Actinopterygii	Chordata	FRESHWATER	present	introduced		GRIIS	SInAS database	No	Escape from confinement	Aquaculture	intentional	No	afrotropic	1948
Burundi	26	Africa	4	Clarias gariepinus	Clarias gariepinus (Burchell, 1822)	10400	Clariidae	Actinopterygii	Chordata	FRESHWATER	present	introduced	established	FirstRecords	SInAS database	unknown	Escape from confinement	Aquaculture	intentional	No	afrotropic	1972
Burundi	26	Africa	4	Coptodon rendalli	Coptodon rendalli (Boulenger, 1897)	9832	Cichlidae	Actinopterygii	Chordata	FRESHWATER|MARINE	present	introduced	established	FirstRecords	SInAS database	No	unknown	unknown	unknown	unknown	afrotropic	1948
Burundi	26	Africa	4	Cyprinus carpio	Cyprinus carpio Linnaeus, 1758	9317	Cyprinidae	Actinopterygii	Chordata	FRESHWATER|MARINE	present	introduced		FirstRecords; GRIIS	SInAS database	No	Escape from confinement	Aquaculture	intentional	No	paleartic	1859
Burundi	26	Africa	4	Oreochromis macrochir	Oreochromis macrochir (Boulenger, 1912)	10062	Cichlidae	Actinopterygii	Chordata	FRESHWATER	present	introduced		FirstRecords	SInAS database	No	Escape from confinement	Aquaculture	intentional	No	afrotropic	1948
Burundi	26	Africa	4	Oreochromis mossambicus	Oreochromis mossambicus (Peters, 1852)	10064	Cichlidae	Actinopterygii	Chordata	FRESHWATER|MARINE	present	introduced		GRIIS	SInAS database	No	Escape from confinement	Aquaculture	intentional	No	afrotropic	1941
Burundi	26	Africa	4	Oreochromis niloticus	Oreochromis niloticus (Linnaeus, 1758)	10065	Cichlidae	Actinopterygii	Chordata	FRESHWATER|MARINE	present	introduced	established	FirstRecords; GRIIS	SInAS database	No	Escape from confinement	Aquaculture	intentional	No	afrotropic	1657
Cabo Verde	55	Africa	4	Heterotis niloticus	Heterotis niloticus (Cuvier, 1829)	9680	Arapaimidae	Actinopterygii	Chordata	FRESHWATER	present	introduced		GRIIS	SInAS database	No	Escape from confinement	Aquaculture	intentional	No	afrotropic	1950
Cabo Verde	55	Africa	4	Oreochromis mossambicus	Oreochromis mossambicus (Peters, 1852)	10064	Cichlidae	Actinopterygii	Chordata	FRESHWATER|MARINE	present	introduced		GRIIS	SInAS database	No	Escape from confinement	Aquaculture	intentional	No	afrotropic	1941
Cabo Verde	55	Africa	4	Oreochromis niloticus	Oreochromis niloticus (Linnaeus, 1758)	10065	Cichlidae	Actinopterygii	Chordata	FRESHWATER|MARINE	present	introduced		GRIIS	SInAS database	No	Escape from confinement	Aquaculture	intentional	No	afrotropic	1657
Cabo Verde	55	Africa	4	Poecilia reticulata	Poecilia reticulata Peters, 1859	9610	Poeciliidae	Actinopterygii	Chordata	FRESHWATER|MARINE	present	introduced		GRIIS	SInAS database	No	Escape from confinement	0	intentional	No	neotropic	1908
Cambodia	128	Asia	5	Anguilla japonica	Anguilla japonica Temminck & Schlegel, 1846	9074	Anguillidae	Actinopterygii	Chordata	FRESHWATER|MARINE|MARINE	present	introduced		GRIIS	SInAS database	No	Escape from confinement	Aquaculture	intentional	No	indomalayan	1964
Cambodia	128	Asia	5	Channa argus	Channa argus (Cantor, 1842)	9798	Channidae	Actinopterygii	Chordata	FRESHWATER	present	introduced		GRIIS	SInAS database	Yes	Escape from confinement	Aquaculture	intentional	No	paleartic	1923
Cambodia	128	Asia	5	Cirrhinus cirrhosus	Cirrhinus cirrhosus (Bloch, 1795)	9298	Cyprinidae	Actinopterygii	Chordata	FRESHWATER|MARINE	present	introduced	established	FirstRecords	SInAS database	unknown	Escape from confinement	Aquaculture	intentional	Yes	indomalayan	1960
Cambodia	128	Asia	5	Cirrhinus mrigala	Cirrhinus mrigala (Hamilton, 1822)	9300	Cyprinidae	Actinopterygii	Chordata	FRESHWATER|MARINE	present	introduced		GRIIS	SInAS database	No	unknown	unknown	unknown	unknown	indomalayan	1982
Cambodia	128	Asia	5	Clarias gariepinus	Clarias gariepinus (Burchell, 1822)	10400	Clariidae	Actinopterygii	Chordata	FRESHWATER	present	introduced	established	FirstRecords; GRIIS	SInAS database	No	Escape from confinement	Aquaculture	intentional	No	afrotropic	1974
Cambodia	128	Asia	5	Cyprinus carpio	Cyprinus carpio Linnaeus, 1758	9317	Cyprinidae	Actinopterygii	Chordata	FRESHWATER|MARINE	present	introduced	established	FirstRecords; GRIIS	SInAS database	No	Escape from confinement	Aquaculture	intentional	No	paleartic	1894
Cambodia	128	Asia	5	Gambusia affinis	Gambusia affinis (Baird & Girard, 1853)	9590	Poeciliidae	Actinopterygii	Chordata	FRESHWATER|MARINE	present	introduced		GRIIS	SInAS database	Yes	Release in nature	Biological control	intentional	No	neartic	1905
Cambodia	128	Asia	5	Gambusia holbrooki	Gambusia holbrooki Girard, 1859	9592	Poeciliidae	Actinopterygii	Chordata	FRESHWATER|MARINE	present	introduced		GRIIS	SInAS database	unknown	Escape from confinement	Aquaculture	intentional	Yes	neartic	1911
Cambodia	128	Asia	5	Gibelion catla	Gibelion catla (Hamilton, 1822)	9336	Cyprinidae	Actinopterygii	Chordata	FRESHWATER|MARINE	present	introduced		FirstRecords; GRIIS	SInAS database	No	unknown	unknown	unknown	unknown	indomalayan	1942
Cambodia	128	Asia	5	Labeo rohita	Labeo rohita (Hamilton, 1822)	9379	Cyprinidae	Actinopterygii	Chordata	FRESHWATER|MARINE	present	introduced	established	FirstRecords; GRIIS	SInAS database	No	Escape from confinement	Aquaculture	intentional	Yes	indomalayan	1960
Cambodia	128	Asia	5	Oreochromis mossambicus	Oreochromis mossambicus (Peters, 1852)	10064	Cichlidae	Actinopterygii	Chordata	FRESHWATER|MARINE	present	introduced	established	FirstRecords; GRIIS	SInAS database	No	Escape from confinement	Aquaculture	intentional	No	afrotropic	1939
Cambodia	128	Asia	5	Oreochromis niloticus	Oreochromis niloticus (Linnaeus, 1758)	10065	Cichlidae	Actinopterygii	Chordata	FRESHWATER|MARINE	present	introduced	established	FirstRecords; GRIIS	SInAS database	No	Escape from confinement	Aquaculture	intentional	No	afrotropic	1954
Cambodia	128	Asia	5	Pangasius pangasius	Pangasius pangasius (Hamilton, 1822)	10451	Pangasiidae	Actinopterygii	Chordata	FRESHWATER|MARINE	present	introduced		GRIIS	SInAS database	No	Escape from confinement	Aquaculture	intentional	No	indomalayan	NA
Cambodia	128	Asia	5	Piaractus brachypomus	Piaractus brachypomus (Cuvier, 1818)	9181	Serrasalmidae	Actinopterygii	Chordata	FRESHWATER	present	introduced		FirstRecords; GRIIS	SInAS database	No	Escape from confinement	Botanical garden/zoo/aquaria	intentional	No	neotropic	1982
Cambodia	128	Asia	5	Sarotherodon melanotheron	Sarotherodon melanotheron Rüppell, 1852	10178	Cichlidae	Actinopterygii	Chordata	MARINE	present	introduced		GRIIS	SInAS database	No	Escape from confinement	Farmed animals	intentional	No	afrotropic	1960
Cameroon	50	Africa	4	Astatoreochromis alluaudi	Astatoreochromis alluaudi Pellegrin, 1904	9744	Cichlidae	Actinopterygii	Chordata	FRESHWATER	present	introduced	established	FirstRecords; GRIIS	SInAS database	Yes	Release in Nature	Biological control	intentional	No	afrotropic	1962
Cameroon	50	Africa	4	Butis koilomatodon	Butis koilomatodon (Bleeker, 1849)	9765	Eleotridae	Actinopterygii	Chordata	FRESHWATER|MARINE|MARINE	present	introduced		GRIIS	SInAS database	No	unknown	unknown	unknown	Yes	indomalayan_australasia	NA
Cameroon	50	Africa	4	Clarias gariepinus	Clarias gariepinus (Burchell, 1822)	10400	Clariidae	Actinopterygii	Chordata	FRESHWATER	present	introduced	established	FirstRecords; GRIIS	SInAS database	No	Escape from confinement	Aquaculture	intentional	No	afrotropic	1972
Cameroon	50	Africa	4	Cyprinus carpio	Cyprinus carpio Linnaeus, 1758	9317	Cyprinidae	Actinopterygii	Chordata	FRESHWATER|MARINE	present	introduced	established	FirstRecords; GRIIS	SInAS database	No	Escape from confinement	Aquaculture	intentional	No	paleartic	1859
Cameroon	50	Africa	4	Denticeps clupeoides	Denticeps clupeoides Clausen, 1959	9211	Denticipitidae	Actinopterygii	Chordata	FRESHWATER	present	introduced		GRIIS	SInAS database	No	unknown	unknown	unknown	No	afrotropic	NA
Cameroon	50	Africa	4	Heterotis niloticus	Heterotis niloticus (Cuvier, 1829)	9680	Arapaimidae	Actinopterygii	Chordata	FRESHWATER	present	introduced		FirstRecords; GRIIS	SInAS database	No	Escape from confinement	Aquaculture	intentional	No	afrotropic	1950
United States of America	248	North America	1	Lepomis auritus	Lepomis auritus (Linnaeus, 1758)	9973	Centrarchidae	Actinopterygii	Chordata	FRESHWATER	present	introduced		GRIIS	SInAS database	No	Escape from confinement	Aquaculture	intentional	unknown	neartic	1954
Cameroon	50	Africa	4	Oncorhynchus mykiss	Oncorhynchus mykiss (Walbaum, 1792)	10333	Salmonidae	Actinopterygii	Chordata	FRESHWATER|MARINE|MARINE	present	introduced		GRIIS	SInAS database	No	Corridor	Interconnected waterways/basins/seas	unintentional	No	neartic	1880
Cameroon	50	Africa	4	Oreochromis niloticus	Oreochromis niloticus (Linnaeus, 1758)	10065	Cichlidae	Actinopterygii	Chordata	FRESHWATER|MARINE	present	introduced		GRIIS	SInAS database	No	Escape from confinement	Aquaculture	intentional	No	afrotropic	1657
Cameroon	50	Africa	4	Oreochromis spilurus	Oreochromis spilurus (Günther, 1894)	10067	Cichlidae	Actinopterygii	Chordata	FRESHWATER|MARINE	present	introduced		FirstRecords; GRIIS	SInAS database	No	Escape from confinement	Aquaculture	intentional	No	afrotropic	1925
Cameroon	50	Africa	4	Xiphophorus hellerii	Xiphophorus hellerii Heckel, 1848	9618	Poeciliidae	Actinopterygii	Chordata	FRESHWATER|MARINE	present	introduced		GRIIS	SInAS database	unknown	Escape from confinement	0	intentional	No	neotropic	1952
Canada	40	North America	1	Alosa aestivalis	Alosa aestivalis (Mitchill, 1814)	9200	Clupeidae	Actinopterygii	Chordata	FRESHWATER|MARINE|MARINE	present	introduced		FirstRecords	SInAS database	unknown	unknown	unknown	unknown	unknown	neartic	1958
Canada	40	North America	1	Alosa pseudoharengus	Alosa pseudoharengus (Wilson, 1811)	9204	Clupeidae	Actinopterygii	Chordata	FRESHWATER|MARINE|MARINE	present	introduced		FirstRecords	SInAS database	No	Release in Nature	Fishery in the wild	intentional	unknown	neartic	1873
Canada	40	North America	1	Alosa sapidissima	Alosa sapidissima (Wilson, 1811)	9205	Clupeidae	Actinopterygii	Chordata	FRESHWATER|MARINE|MARINE	present	introduced		GRIIS	SInAS database	Yes	Release in nature	Fishery in the wild	intentional	No	neartic	NA
Canada	40	North America	1	Ameiurus melas	Ameiurus melas (Rafinesque, 1820)	10389	Ictaluridae	Actinopterygii	Chordata	FRESHWATER	present	introduced		GRIIS	SInAS database	No	Escape from confinement	Aquaculture	intentional	Yes	neartic	NA
Canada	40	North America	1	Ameiurus nebulosus	Ameiurus nebulosus (Lesueur, 1819)	10391	Ictaluridae	Actinopterygii	Chordata	FRESHWATER	present	introduced		FirstRecords; GRIIS	SInAS database	unknown	Escape from confinement	Aquaculture	intentional	No	neartic	1893
Canada	40	North America	1	Apeltes quadracus	Apeltes quadracus (Mitchill, 1815)	9640	Gasterosteidae	Actinopterygii	Chordata	FRESHWATER|MARINE	present	introduced		FirstRecords	SInAS database	Yes	unknown	unknown	unknown	unknown	neartic	1986
Canada	40	North America	1	Astronotus ocellatus	Astronotus ocellatus (Agassiz, 1831)	9748	Cichlidae	Actinopterygii	Chordata	FRESHWATER	present	introduced		FirstRecords; GRIIS	SInAS database	Yes	Escape from confinement	Ornamental purpose	intentional	Yes	neotropic	1952
Canada	40	North America	1	Balantiocheilos melanopterus	Balantiocheilos melanopterus (Bleeker, 1850)	9246	Cyprinidae	Actinopterygii	Chordata	FRESHWATER	present	introduced		GRIIS	SInAS database	unknown	Escape from confinement	Ornamental purpose	intentional	Yes	indomalayan	NA
Canada	40	North America	1	Betta splendens	Betta splendens Regan, 1910	9760	Osphronemidae	Actinopterygii	Chordata	FRESHWATER	present	introduced		FirstRecords; GRIIS	SInAS database	Yes	Escape from confinement	Ornamental purpose	intentional	unknown	indomalayan	1971
Canada	40	North America	1	Carassius auratus	Carassius auratus (Linnaeus, 1758)	9274	Cyprinidae	Actinopterygii	Chordata	FRESHWATER|MARINE	present	introduced		FirstRecords	SInAS database	No	Escape from confinement	Aquaculture	intentional	Yes	indomalayan	1607
Canada	40	North America	1	Carassius auratus auratus	Carassius auratus var. auratus	9275	Cyprinidae	Actinopterygii	Chordata	FRESHWATER|MARINE	present	introduced		GRIIS	SInAS database	Yes	unknown	unknown	unknown	No	paleartic	NA
Canada	40	North America	1	Chromobotia macracanthus	Chromobotia macracanthus (Bleeker, 1852)	9294	Cobitidae	Actinopterygii	Chordata	FRESHWATER	present	introduced		GRIIS	SInAS database	Yes	Escape from confinement	Ornamental purpose	intentional	Yes	indomalayan	NA
Canada	40	North America	1	Coregonus clupeaformis	Coregonus clupeaformis (Mitchill, 1818)	10304	Salmonidae	Actinopterygii	Chordata	FRESHWATER|MARINE|MARINE	present	introduced	established	FirstRecords; GRIIS	SInAS database	No	Release in Nature	Fishery in the wild	intentional	Yes	neartic	1886
Canada	40	North America	1	Cyprinus carpio	Cyprinus carpio Linnaeus, 1758	9317	Cyprinidae	Actinopterygii	Chordata	FRESHWATER|MARINE	present	introduced	established	FirstRecords	SInAS database	No	Escape from confinement	Aquaculture	intentional	No	paleartic	1815
Canada	40	North America	1	Cyprinus carpio carpio	Cyprinus carpio var. carpio	9318	Cyprinidae	Actinopterygii	Chordata	FRESHWATER|MARINE	present	introduced		GRIIS	SInAS database	unknown	unknown	unknown	unknown	No	paleartic	NA
Canada	40	North America	1	Dallia pectoralis	Dallia pectoralis Bean, 1880	9623	Umbridae	Actinopterygii	Chordata	FRESHWATER	present	introduced		FirstRecords; GRIIS	SInAS database	Yes	Release in Nature	Fishery in the wild	intentional	unknown	neartic	1956
Brazil	33	South America	2	Lepomis cyanellus	Lepomis cyanellus Rafinesque, 1819	9974	Centrarchidae	Actinopterygii	Chordata	FRESHWATER	present	introduced		FirstRecords; GRIIS	SInAS database	No	Escape from confinement	Aquaculture	intentional	No	neartic	1930
Canada	40	North America	1	Esox lucius	Esox lucius Linnaeus, 1758	9626	Esocidae	Actinopterygii	Chordata	FRESHWATER|MARINE	present	introduced		GRIIS	SInAS database	unknown	Escape from confinement	Aquaculture	intentional	No	paleartic	NA
Canada	40	North America	1	Esox niger	Esox niger Lesueur, 1818	9628	Esocidae	Actinopterygii	Chordata	FRESHWATER	present	introduced		GRIIS	SInAS database	No	Corridor	Interconnected waterways/basins/seas	unintentional	unknown	neartic	NA
Canada	40	North America	1	Gambusia affinis	Gambusia affinis (Baird & Girard, 1853)	9590	Poeciliidae	Actinopterygii	Chordata	FRESHWATER|MARINE	present	introduced		FirstRecords; GRIIS	SInAS database	Yes	Release in nature	Biological control	intentional	No	neartic	1905
Canada	40	North America	1	Gambusia holbrooki	Gambusia holbrooki Girard, 1859	9592	Poeciliidae	Actinopterygii	Chordata	FRESHWATER|MARINE	present	introduced		FirstRecords	SInAS database	No	Escape from confinement	Aquaculture	intentional	Yes	neartic	1905
Canada	40	North America	1	Gymnocephalus cernua	Gymnocephalus cernua (Linnaeus, 1758)	9916	Percidae	Actinopterygii	Chordata	FRESHWATER|MARINE	present	introduced		FirstRecords; GRIIS	SInAS database	Yes	unknown	unknown	unknown	No	paleartic	1986
Canada	40	North America	1	Gymnocorymbus ternetzi	Gymnocorymbus ternetzi (Boulenger, 1895)	9147	Characidae	Actinopterygii	Chordata	FRESHWATER	present	introduced		FirstRecords; GRIIS	SInAS database	Yes	Escape from confinement	Botanical garden/zoo/aquaria	intentional	Yes	neotropic	1971
Canada	40	North America	1	Gyrinocheilus aymonieri	Gyrinocheilus aymonieri (Tirant, 1883)	9349	Gyrinocheilidae	Actinopterygii	Chordata	FRESHWATER	present	introduced		FirstRecords; GRIIS	SInAS database	unknown	Escape from confinement	Pet/aquarium/terrarium species	intentional	Yes	indomalayan	1971
Canada	40	North America	1	Helostoma temminckii	Helostoma temminckii Cuvier, 1829	9920	Helostomatidae	Actinopterygii	Chordata	FRESHWATER	present	introduced		GRIIS	SInAS database	No	unknown	unknown	unknown	unknown	indomalayan	NA
Canada	40	North America	1	Hemichromis bimaculatus	Hemichromis bimaculatus Gill, 1862	9921	Cichlidae	Actinopterygii	Chordata	FRESHWATER|MARINE	present	introduced		GRIIS	SInAS database	Yes	Escape from confinement	Ornamental purpose	intentional	No	NA	NA
Canada	40	North America	1	Hemigrammus erythrozonus	Hemigrammus erythrozonus Durbin, 1909	9150	Characidae	Actinopterygii	Chordata	FRESHWATER	present	introduced		FirstRecords; GRIIS	SInAS database	No	Escape from confinement	Pet/aquarium/terrarium species	intentional	Yes	neotropic	1971
Canada	40	North America	1	Hucho hucho	Hucho hucho (Linnaeus, 1758)	10320	Salmonidae	Actinopterygii	Chordata	FRESHWATER	present	introduced		FirstRecords; GRIIS	SInAS database	Yes	Release in nature	Fishery in the wild	intentional	No	paleartic	1870
Canada	40	North America	1	Hyphessobrycon eques	Hyphessobrycon eques (Steindachner, 1882)	9159	Characidae	Actinopterygii	Chordata	FRESHWATER	present	introduced		GRIIS	SInAS database	Yes	Escape from confinement	Pet/aquarium/terrarium species	intentional	Yes	neotropic	1989
Canada	40	North America	1	Hyphessobrycon erythrostigma	Hyphessobrycon erythrostigma (Fowler, 1943)	9160	Characidae	Actinopterygii	Chordata	FRESHWATER	present	introduced		GRIIS	SInAS database	Yes	unknown	unknown	unknown	Yes	neotropic	NA
Canada	40	North America	1	Hyphessobrycon herbertaxelrodi	Hyphessobrycon herbertaxelrodi Géry, 1961	9162	Characidae	Actinopterygii	Chordata	FRESHWATER	present	introduced		FirstRecords; GRIIS	SInAS database	Yes	Escape from confinement	Pet/aquarium/terrarium species	intentional	Yes	neotropic	1971
Canada	40	North America	1	Hyphessobrycon pulchripinnis	Hyphessobrycon pulchripinnis Ahl, 1937	9164	Characidae	Actinopterygii	Chordata	FRESHWATER	present	introduced		FirstRecords; GRIIS	SInAS database	No	Escape from confinement	Pet/aquarium/terrarium species	intentional	Yes	neotropic	1971
Canada	40	North America	1	Ictiobus cyprinellus	Ictiobus cyprinellus (Valenciennes, 1844)	9372	Catostomidae	Actinopterygii	Chordata	FRESHWATER	present	introduced		GRIIS	SInAS database	No	Escape from confinement	Aquaculture	intentional	No	neartic	1981
Canada	40	North America	1	Ictiobus niger	Ictiobus niger (Rafinesque, 1819)	9373	Catostomidae	Actinopterygii	Chordata	FRESHWATER	present	introduced		GRIIS	SInAS database	No	Escape from confinement	Aquaculture	intentional	No	neartic	1981
China	51	Asia	5	Lepomis cyanellus	Lepomis cyanellus Rafinesque, 1819	9974	Centrarchidae	Actinopterygii	Chordata	FRESHWATER	present	introduced		FirstRecords; GRIIS	SInAS database	No	Escape from confinement	Aquaculture	intentional	No	neartic	1950
Congo	44	Africa	4	Lepomis cyanellus	Lepomis cyanellus Rafinesque, 1819	9974	Centrarchidae	Actinopterygii	Chordata	FRESHWATER	present	introduced		GRIIS	SInAS database	No	Escape from confinement	Aquaculture	intentional	No	neartic	1939
eSwatini	226	Africa	4	Lepomis cyanellus	Lepomis cyanellus Rafinesque, 1819	9974	Centrarchidae	Actinopterygii	Chordata	FRESHWATER	present	introduced		FirstRecords; GRIIS	SInAS database	No	Escape from confinement	Aquaculture	intentional	No	neartic	1939
Kenya	126	Africa	4	Lepomis cyanellus	Lepomis cyanellus Rafinesque, 1819	9974	Centrarchidae	Actinopterygii	Chordata	FRESHWATER	present	introduced		GRIIS	SInAS database	No	Escape from confinement	Aquaculture	intentional	No	neartic	1939
Canada	40	North America	1	Metynnis hypsauchen	Metynnis hypsauchen (Müller & Troschel, 1844)	9168	Serrasalmidae	Actinopterygii	Chordata	FRESHWATER	present	introduced		GRIIS	SInAS database	No	Escape from confinement	Pet/aquarium/terrarium species	intentional	Yes	neotropic	NA
Madagascar	153	Africa	4	Lepomis cyanellus	Lepomis cyanellus Rafinesque, 1819	9974	Centrarchidae	Actinopterygii	Chordata	FRESHWATER	present	introduced		FirstRecords	SInAS database	No	Escape from confinement	Aquaculture	intentional	No	neartic	1939
Mauritius	165	Africa	4	Lepomis cyanellus	Lepomis cyanellus Rafinesque, 1819	9974	Centrarchidae	Actinopterygii	Chordata	FRESHWATER	present	introduced		FirstRecords; GRIIS	SInAS database	No	Escape from confinement	Aquaculture	intentional	No	neartic	1939
Canada	40	North America	1	Misgurnus anguillicaudatus	Misgurnus anguillicaudatus (Cantor, 1842)	9412	Cobitidae	Actinopterygii	Chordata	FRESHWATER|MARINE	present	introduced		FirstRecords	SInAS database	Yes	Escape from confinement	Botanical garden/zoo/aquaria	intentional	No	indomalayan	1933
Canada	40	North America	1	Moenkhausia sanctaefilomenae	Moenkhausia sanctaefilomenae (Steindachner, 1907)	9170	Characidae	Actinopterygii	Chordata	FRESHWATER	present	introduced		GRIIS	SInAS database	unknown	Escape from confinement	Ornamental purpose	intentional	Yes	neotropic	1993
Canada	40	North America	1	Morone americana	Morone americana (Gmelin, 1789)	10030	Moronidae	Actinopterygii	Chordata	FRESHWATER|MARINE|MARINE	present	introduced		FirstRecords; GRIIS	SInAS database	No	Corridor	Interconnected waterways/basins/seas	unintentional	unknown	neartic	1950
Canada	40	North America	1	Neogobius melanostomus	Neogobius melanostomus (Pallas, 1814)	10043	Gobiidae	Actinopterygii	Chordata	FRESHWATER|MARINE|MARINE	present	introduced	established	FirstRecords; GRIIS	SInAS database	unknown	Corridor	Interconnected waterways/basins/seas	unintentional	No	paleartic	1985
Canada	40	North America	1	Noturus insignis	Noturus insignis (Richardson, 1836)	10441	Ictaluridae	Actinopterygii	Chordata	FRESHWATER	present	introduced		FirstRecords; GRIIS	SInAS database	unknown	Release in Nature	Fishery in the wild	intentional	unknown	neartic	1928
Canada	40	North America	1	Noturus stigmosus	Noturus stigmosus Taylor, 1969	10444	Ictaluridae	Actinopterygii	Chordata	FRESHWATER	present	introduced		GRIIS	SInAS database	Yes	unknown	unknown	unknown	unknown	neartic	NA
Canada	40	North America	1	Oncorhynchus aguabonita	Oncorhynchus aguabonita (Jordan, 1892)	10321	Salmonidae	Actinopterygii	Chordata	FRESHWATER	present	introduced		FirstRecords; GRIIS	SInAS database	No	Escape from confinement	Aquaculture	intentional	Yes	neartic	1959
Canada	40	North America	1	Oncorhynchus gorbuscha	Oncorhynchus gorbuscha (Walbaum, 1792)	10329	Salmonidae	Actinopterygii	Chordata	FRESHWATER|MARINE|MARINE	present	introduced		FirstRecords	SInAS database	No	Corridor	Interconnected waterways/basins/seas	unintentional	No	neartic	1956
Canada	40	North America	1	Oncorhynchus kisutch	Oncorhynchus kisutch (Walbaum, 1792)	10331	Salmonidae	Actinopterygii	Chordata	FRESHWATER|MARINE|MARINE	present	introduced		FirstRecords	SInAS database	No	Escape from confinement	Aquaculture	intentional	No	neartic	1933
Canada	40	North America	1	Oncorhynchus mykiss	Oncorhynchus mykiss (Walbaum, 1792)	10333	Salmonidae	Actinopterygii	Chordata	FRESHWATER|MARINE|MARINE	present	introduced		FirstRecords; GRIIS	SInAS database	No	Corridor	Interconnected waterways/basins/seas	unintentional	No	neartic	1876
Canada	40	North America	1	Oncorhynchus nerka	Oncorhynchus nerka (Walbaum, 1792)	10335	Salmonidae	Actinopterygii	Chordata	FRESHWATER|MARINE|MARINE	present	introduced		FirstRecords	SInAS database	No	Escape from confinement	Aquaculture	intentional	No	neartic	1950
Canada	40	North America	1	Oncorhynchus tshawytscha	Oncorhynchus tshawytscha (Walbaum, 1792)	10337	Salmonidae	Actinopterygii	Chordata	FRESHWATER|MARINE|MARINE	present	introduced		FirstRecords	SInAS database	Yes	Escape from confinement	Aquaculture	intentional	No	neartic	1873
Canada	40	North America	1	Osmerus mordax	Osmerus mordax (Mitchill, 1814)	9673	Osmeridae	Actinopterygii	Chordata	FRESHWATER|MARINE|MARINE	present	introduced		FirstRecords; GRIIS	SInAS database	Yes	unknown	unknown	unknown	Yes	neartic	1912
Canada	40	North America	1	Paracheirodon innesi	Paracheirodon innesi (Myers, 1936)	9177	Characidae	Actinopterygii	Chordata	FRESHWATER	present	introduced		FirstRecords; GRIIS	SInAS database	unknown	Escape from confinement	Ornamental purpose	intentional	Yes	neotropic	1971
Canada	40	North America	1	Perca flavescens	Perca flavescens (Mitchill, 1814)	10100	Percidae	Actinopterygii	Chordata	FRESHWATER|MARINE	present	introduced		GRIIS	SInAS database	unknown	Corridor	Interconnected waterways/basins/seas	unintentional	unknown	neartic	1880
Canada	40	North America	1	Pethia conchonius	Pethia conchonius (Hamilton, 1822)	9485	Cyprinidae	Actinopterygii	Chordata	FRESHWATER	present	introduced		GRIIS	SInAS database	unknown	unknown	unknown	unknown	unknown	indomalayan	1967
Canada	40	North America	1	Platichthys flesus	Platichthys flesus (Linnaeus, 1758)	10289	Pleuronectidae	Actinopterygii	Chordata	FRESHWATER|MARINE|MARINE	present	introduced		GRIIS	SInAS database	No	Corridor	Interconnected waterways/basins/seas	unintentional	No	paleartic	NA
Canada	40	North America	1	Poecilia latipinna	Poecilia latipinna (Lesueur, 1821)	9606	Poeciliidae	Actinopterygii	Chordata	FRESHWATER|MARINE|MARINE	present	introduced		FirstRecords; GRIIS	SInAS database	No	Escape from confinement	Botanical garden/zoo/aquaria	intentional	No	neartic	1905
Canada	40	North America	1	Poecilia reticulata	Poecilia reticulata Peters, 1859	9610	Poeciliidae	Actinopterygii	Chordata	FRESHWATER|MARINE	present	introduced		FirstRecords; GRIIS	SInAS database	No	Escape from confinement	0	intentional	No	neotropic	1922
Canada	40	North America	1	Poecilia sphenops	Poecilia sphenops Valenciennes, 1846	9612	Poeciliidae	Actinopterygii	Chordata	FRESHWATER|MARINE	present	introduced		FirstRecords; GRIIS	SInAS database	unknown	Escape from confinement	Ornamental purpose	intentional	No	neotropic	1950
Mexico	168	North America	1	Lepomis cyanellus	Lepomis cyanellus Rafinesque, 1819	9974	Centrarchidae	Actinopterygii	Chordata	FRESHWATER	present	introduced		GRIIS	SInAS database	unknown	Escape from confinement	Aquaculture	intentional	No	neartic	NA
Canada	40	North America	1	Proterorhinus marmoratus	Proterorhinus marmoratus (Pallas, 1814)	10148	Gobiidae	Actinopterygii	Chordata	FRESHWATER|MARINE|MARINE	present	introduced		FirstRecords; GRIIS	SInAS database	No	Corridor	Interconnected waterways/basins/seas	unintentional	Yes	paleartic	1990
Canada	40	North America	1	Proterorhinus semilunaris	Proterorhinus semilunaris (Heckel, 1837)	10149	Gobiidae	Actinopterygii	Chordata	FRESHWATER|MARINE	present	introduced		GRIIS	SInAS database	unknown	unknown	unknown	unknown	No	paleartic	1990
Canada	40	North America	1	Puntigrus tetrazona	Puntigrus tetrazona (Bleeker, 1855)	9507	Cyprinidae	Actinopterygii	Chordata	FRESHWATER	present	introduced		FirstRecords; GRIIS	SInAS database	Yes	unknown	unknown	unknown	unknown	indomalayan	1971
Canada	40	North America	1	Pygocentrus nattereri	Pygocentrus nattereri Kner, 1858	9189	Serrasalmidae	Actinopterygii	Chordata	FRESHWATER	present	introduced		GRIIS	SInAS database	unknown	Escape from confinement	Botanical garden/zoo/aquaria	intentional	Yes	paleartic	1974
Canada	40	North America	1	Pylodictis olivaris	Pylodictis olivaris (Rafinesque, 1818)	10474	Ictaluridae	Actinopterygii	Chordata	FRESHWATER	present	introduced		GRIIS	SInAS database	unknown	Release in Nature	Fishery in the wild	intentional	unknown	neartic	NA
Canada	40	North America	1	Salmo macrostigma	Salmo macrostigma (Duméril, 1858)	10346	Salmonidae	Actinopterygii	Chordata	FRESHWATER|MARINE	present	introduced		GRIIS	SInAS database	No	unknown	unknown	unknown	unknown	paleartic	NA
Canada	40	North America	1	Salmo trutta	Salmo trutta Linnaeus, 1758	10349	Salmonidae	Actinopterygii	Chordata	FRESHWATER|MARINE|MARINE	present	introduced		FirstRecords	SInAS database	unknown	Escape from confinement	Aquaculture	intentional	No	paleartic	1883
Canada	40	North America	1	Salmo trutta trutta	Salmo trutta var. trutta	10350	Salmonidae	Actinopterygii	Chordata	FRESHWATER|MARINE|MARINE	present	introduced		GRIIS	SInAS database	Yes	unknown	unknown	unknown	unknown	NA	NA
Canada	40	North America	1	Salvelinus fontinalis	Salvelinus fontinalis (Mitchill, 1814)	10353	Salmonidae	Actinopterygii	Chordata	FRESHWATER|MARINE|MARINE	present	introduced	established	FirstRecords; GRIIS	SInAS database	No	Escape from confinement	Aquaculture	intentional	Yes	neartic	1876
Canada	40	North America	1	Trichogaster lalius	Trichogaster lalius (Hamilton, 1822)	10239	Osphronemidae	Actinopterygii	Chordata	FRESHWATER	present	introduced		GRIIS	SInAS database	No	unknown	unknown	unknown	Yes	indomalayan	1969
Canada	40	North America	1	Trichopodus trichopterus	Trichopodus trichopterus (Pallas, 1770)	10243	Osphronemidae	Actinopterygii	Chordata	FRESHWATER	present	introduced		GRIIS	SInAS database	No	unknown	unknown	unknown	No	indomalayan	1970
Canada	40	North America	1	Xiphophorus maculatus	Xiphophorus maculatus (Günther, 1866)	9619	Poeciliidae	Actinopterygii	Chordata	MARINE	present	introduced		FirstRecords; GRIIS	SInAS database	Yes	Escape from confinement	0	intentional	No	neotropic	1922
Cayman Is.	135	North America	1	Oreochromis niloticus	Oreochromis niloticus (Linnaeus, 1758)	10065	Cichlidae	Actinopterygii	Chordata	FRESHWATER|MARINE	present	introduced	established	FirstRecords	SInAS database	Yes	Escape from confinement	Aquaculture	intentional	No	afrotropic	1964
Cayman Is.	135	North America	1	Pterois volitans	Pterois volitans (Linnaeus, 1758)	10379	Scorpaenidae	Actinopterygii	Chordata	MARINE	present	introduced	established	FirstRecords	SInAS database	No	Corridor	Interconnected waterways/basins/seas	unintentional	Yes	indomalayan	1985
Central African Rep.	43	Africa	4	Astatoreochromis alluaudi	Astatoreochromis alluaudi Pellegrin, 1904	9744	Cichlidae	Actinopterygii	Chordata	FRESHWATER	present	introduced	established	FirstRecords; GRIIS	SInAS database	No	Release in Nature	Biological control	intentional	No	afrotropic	1962
Central African Rep.	43	Africa	4	Cyprinus carpio	Cyprinus carpio Linnaeus, 1758	9317	Cyprinidae	Actinopterygii	Chordata	FRESHWATER|MARINE	present	introduced	established	FirstRecords; GRIIS	SInAS database	No	Escape from confinement	Aquaculture	intentional	No	paleartic	1859
Central African Rep.	43	Africa	4	Gambusia affinis	Gambusia affinis (Baird & Girard, 1853)	9590	Poeciliidae	Actinopterygii	Chordata	FRESHWATER|MARINE	present	introduced	established	FirstRecords	SInAS database	Yes	Release in nature	Biological control	intentional	No	neartic	1925
Central African Rep.	43	Africa	4	Gambusia holbrooki	Gambusia holbrooki Girard, 1859	9592	Poeciliidae	Actinopterygii	Chordata	FRESHWATER|MARINE	present	introduced		FirstRecords; GRIIS	SInAS database	No	Escape from confinement	Aquaculture	intentional	Yes	neartic	1925
Central African Rep.	43	Africa	4	Heterotis niloticus	Heterotis niloticus (Cuvier, 1829)	9680	Arapaimidae	Actinopterygii	Chordata	FRESHWATER	present	introduced	established	FirstRecords; GRIIS	SInAS database	No	Escape from confinement	Aquaculture	intentional	No	afrotropic	1950
Central African Rep.	43	Africa	4	Oreochromis macrochir	Oreochromis macrochir (Boulenger, 1912)	10062	Cichlidae	Actinopterygii	Chordata	FRESHWATER	present	introduced	established	FirstRecords; GRIIS	SInAS database	No	Escape from confinement	Aquaculture	intentional	No	afrotropic	1948
Central African Rep.	43	Africa	4	Oreochromis niloticus	Oreochromis niloticus (Linnaeus, 1758)	10065	Cichlidae	Actinopterygii	Chordata	FRESHWATER|MARINE	present	introduced		FirstRecords; GRIIS	SInAS database	No	Escape from confinement	Aquaculture	intentional	No	afrotropic	1657
Chile	48	South America	2	Acipenser baerii	Acipenser baerii Brandt, 1869	9055	Acipenseridae	Actinopterygii	Chordata	FRESHWATER|MARINE	present	introduced		FirstRecords; GRIIS	SInAS database	Yes	Escape from confinement	Aquaculture	intentional	No	paleartic	1993
Chile	48	South America	2	Acipenser transmontanus	Acipenser transmontanus Richardson, 1836	9064	Acipenseridae	Actinopterygii	Chordata	FRESHWATER|MARINE|MARINE	present	introduced		FirstRecords; GRIIS	SInAS database	Yes	Escape from confinement	Aquaculture	intentional	Yes	neartic	1997
Chile	48	South America	2	Ameiurus melas	Ameiurus melas (Rafinesque, 1820)	10389	Ictaluridae	Actinopterygii	Chordata	FRESHWATER	present	introduced		FirstRecords; GRIIS	SInAS database	No	Escape from confinement	Aquaculture	intentional	Yes	neartic	1907
Chile	48	South America	2	Ameiurus nebulosus	Ameiurus nebulosus (Lesueur, 1819)	10391	Ictaluridae	Actinopterygii	Chordata	FRESHWATER	present	introduced		FirstRecords; GRIIS	SInAS database	unknown	Escape from confinement	Aquaculture	intentional	No	neartic	1908
Chile	48	South America	2	Australoheros angiru	Australoheros angiru ≈òíƒçan, Piálek, Almirón & Casciotta, 2011	9753	Cichlidae	Actinopterygii	Chordata	FRESHWATER	present	introduced		GRIIS	SInAS database	Yes	unknown	unknown	unknown	unknown	neotropic	NA
Chile	48	South America	2	Australoheros facetus	Australoheros facetus (Jenyns, 1842)	9754	Cichlidae	Actinopterygii	Chordata	FRESHWATER	present	introduced		FirstRecords	SInAS database	Yes	Escape from confinement	Ornamental purpose	intentional	Yes	neotropic	1940
Chile	48	South America	2	Carassius auratus	Carassius auratus (Linnaeus, 1758)	9274	Cyprinidae	Actinopterygii	Chordata	FRESHWATER|MARINE	present	introduced		FirstRecords; GRIIS	SInAS database	No	Escape from confinement	Aquaculture	intentional	Yes	indomalayan	1856
Chile	48	South America	2	Cheirodon interruptus	Cheirodon interruptus (Jenyns, 1842)	9142	Characidae	Actinopterygii	Chordata	FRESHWATER	present	introduced		FirstRecords; GRIIS	SInAS database	No	unknown	unknown	unknown	No	neotropic	1960
Chile	48	South America	2	Cnesterodon decemmaculatus	Cnesterodon decemmaculatus (Jenyns, 1842)	9567	Poeciliidae	Actinopterygii	Chordata	FRESHWATER|MARINE	present	introduced		GRIIS	SInAS database	Yes	Escape from confinement	Ornamental purpose	intentional	No	neotropic	NA
Chile	48	South America	2	Coregonus clupeaformis	Coregonus clupeaformis (Mitchill, 1818)	10304	Salmonidae	Actinopterygii	Chordata	FRESHWATER|MARINE|MARINE	present	introduced		FirstRecords; GRIIS	SInAS database	No	Release in Nature	Fishery in the wild	intentional	Yes	neartic	1904
Chile	48	South America	2	Cyprinus carpio	Cyprinus carpio Linnaeus, 1758	9317	Cyprinidae	Actinopterygii	Chordata	FRESHWATER|MARINE	present	introduced		FirstRecords; GRIIS	SInAS database	No	Escape from confinement	Aquaculture	intentional	No	paleartic	1850
Chile	48	South America	2	Gambusia affinis	Gambusia affinis (Baird & Girard, 1853)	9590	Poeciliidae	Actinopterygii	Chordata	FRESHWATER|MARINE	present	introduced		FirstRecords; GRIIS	SInAS database	Yes	Release in nature	Biological control	intentional	No	neartic	1937
Chile	48	South America	2	Gambusia holbrooki	Gambusia holbrooki Girard, 1859	9592	Poeciliidae	Actinopterygii	Chordata	FRESHWATER|MARINE	present	introduced		FirstRecords; GRIIS	SInAS database	No	Escape from confinement	Aquaculture	intentional	Yes	neartic	1930
Chile	48	South America	2	Hippoglossus hippoglossus	Hippoglossus hippoglossus (Linnaeus, 1758)	10280	Pleuronectidae	Actinopterygii	Chordata	MARINE	present	introduced		FirstRecords; GRIIS	SInAS database	No	Escape from confinement	Aquaculture	intentional	No	neartic	1997
Chile	48	South America	2	Ictalurus punctatus	Ictalurus punctatus (Rafinesque, 1818)	10428	Ictaluridae	Actinopterygii	Chordata	FRESHWATER	present	introduced		FirstRecords; GRIIS	SInAS database	unknown	Escape from confinement	Aquaculture	intentional	No	neartic	1971
Chile	48	South America	2	Jenynsia multidentata	Jenynsia multidentata (Jenyns, 1842)	9595	Anablepidae	Actinopterygii	Chordata	FRESHWATER	present	introduced		FirstRecords	SInAS database	No	unknown	unknown	unknown	unknown	neotropic	2008
Morocco	148	Africa	4	Lepomis cyanellus	Lepomis cyanellus Rafinesque, 1819	9974	Centrarchidae	Actinopterygii	Chordata	FRESHWATER	present	introduced		GRIIS	SInAS database	No	Escape from confinement	Aquaculture	intentional	No	neartic	1939
Chile	48	South America	2	Odontesthes bonariensis	Odontesthes bonariensis (Valenciennes, 1835)	9102	Atherinopsidae	Actinopterygii	Chordata	FRESHWATER|MARINE|MARINE	present	introduced		FirstRecords; GRIIS	SInAS database	No	Escape from confinement	Aquaculture	intentional	Yes	neotropic	1943
Chile	48	South America	2	Oncorhynchus gorbuscha	Oncorhynchus gorbuscha (Walbaum, 1792)	10329	Salmonidae	Actinopterygii	Chordata	FRESHWATER|MARINE|MARINE	present	introduced		FirstRecords; GRIIS	SInAS database	No	Corridor	Interconnected waterways/basins/seas	unintentional	No	neartic	1981
Chile	48	South America	2	Oncorhynchus keta	Oncorhynchus keta (Walbaum, 1792)	10330	Salmonidae	Actinopterygii	Chordata	FRESHWATER|MARINE|MARINE	present	introduced		FirstRecords; GRIIS	SInAS database	No	Escape from confinement	Aquaculture	intentional	No	neartic	1972
Chile	48	South America	2	Oncorhynchus kisutch	Oncorhynchus kisutch (Walbaum, 1792)	10331	Salmonidae	Actinopterygii	Chordata	FRESHWATER|MARINE|MARINE	present	introduced		FirstRecords; GRIIS	SInAS database	No	Escape from confinement	Aquaculture	intentional	No	neartic	1904
Chile	48	South America	2	Oncorhynchus masou	Oncorhynchus masou (Brevoort, 1856)	10332	Salmonidae	Actinopterygii	Chordata	FRESHWATER|MARINE|MARINE	present	introduced		FirstRecords; GRIIS	SInAS database	No	Release in Nature	Fishery in the wild	intentional	No	paleartic	1972
Chile	48	South America	2	Oncorhynchus mykiss	Oncorhynchus mykiss (Walbaum, 1792)	10333	Salmonidae	Actinopterygii	Chordata	FRESHWATER|MARINE|MARINE	present	introduced		FirstRecords; GRIIS	SInAS database	No	Corridor	Interconnected waterways/basins/seas	unintentional	No	neartic	1904
Chile	48	South America	2	Oncorhynchus nerka	Oncorhynchus nerka (Walbaum, 1792)	10335	Salmonidae	Actinopterygii	Chordata	FRESHWATER|MARINE|MARINE	present	introduced		FirstRecords; GRIIS	SInAS database	No	Escape from confinement	Aquaculture	intentional	No	neartic	1904
Chile	48	South America	2	Oncorhynchus tshawytscha	Oncorhynchus tshawytscha (Walbaum, 1792)	10337	Salmonidae	Actinopterygii	Chordata	FRESHWATER|MARINE|MARINE	present	introduced		FirstRecords; GRIIS	SInAS database	No	Escape from confinement	Aquaculture	intentional	No	neartic	1904
Chile	48	South America	2	Paralichthys olivaceus	Paralichthys olivaceus (Temminck & Schlegel, 1846)	10287	Paralichthyidae	Actinopterygii	Chordata	MARINE	present	introduced		GRIIS	SInAS database	No	Escape from confinement	Aquaculture	intentional	No	indomalayan	NA
Chile	48	South America	2	Salmo salar	Salmo salar Linnaeus, 1758	10348	Salmonidae	Actinopterygii	Chordata	FRESHWATER|MARINE|MARINE	present	introduced		FirstRecords; GRIIS	SInAS database	No	Escape from confinement	Aquaculture	intentional	No	paleartic	1904
Chile	48	South America	2	Salmo trutta	Salmo trutta Linnaeus, 1758	10349	Salmonidae	Actinopterygii	Chordata	FRESHWATER|MARINE|MARINE	present	introduced		GRIIS	SInAS database	Yes	Escape from confinement	Aquaculture	intentional	No	paleartic	1892
Chile	48	South America	2	Salvelinus fontinalis	Salvelinus fontinalis (Mitchill, 1814)	10353	Salmonidae	Actinopterygii	Chordata	FRESHWATER|MARINE|MARINE	present	introduced		FirstRecords; GRIIS	SInAS database	No	Escape from confinement	Aquaculture	intentional	Yes	neartic	1904
Chile	48	South America	2	Salvelinus namaycush	Salvelinus namaycush (Walbaum, 1792)	10357	Salmonidae	Actinopterygii	Chordata	FRESHWATER	present	introduced		FirstRecords; GRIIS	SInAS database	No	Escape from confinement	Aquaculture	intentional	No	neartic	1904
Chile	48	South America	2	Scophthalmus maximus	Scophthalmus maximus (Linnaeus, 1758)	10293	Scophthalmidae	Actinopterygii	Chordata	MARINE|MARINE	present	introduced		GRIIS	SInAS database	No	Escape from confinement	Aquaculture	intentional	No	paleartic	1997
China	51	Asia	5	Acanthurus achilles	Acanthurus achilles Shaw, 1803	9699	Acanthuridae	Actinopterygii	Chordata	MARINE	present	introduced		GRIIS	SInAS database	No	unknown	unknown	unknown	unknown	australasia	NA
China	51	Asia	5	Acentrogobius pflaumii	Acentrogobius pflaumii (Bleeker, 1853)	9707	Gobiidae	Actinopterygii	Chordata	MARINE|MARINE	present	introduced		GRIIS	SInAS database	No	unknown	unknown	unknown	No	indomalayan	NA
China	51	Asia	5	Acipenser baerii	Acipenser baerii Brandt, 1869	9055	Acipenseridae	Actinopterygii	Chordata	FRESHWATER|MARINE	present	introduced		FirstRecords; GRIIS	SInAS database	No	Escape from confinement	Aquaculture	intentional	No	paleartic	1956
China	51	Asia	5	Acipenser gueldenstaedtii	Acipenser gueldenstaedtii Brandt & Ratzeburg, 1833	9057	Acipenseridae	Actinopterygii	Chordata	FRESHWATER|MARINE|MARINE	present	introduced	established	FirstRecords; GRIIS	SInAS database	No	Escape from confinement	Aquaculture	intentional	No	paleartic	1962
China	51	Asia	5	Acipenser nudiventris	Acipenser nudiventris Lovetsky, 1828	9059	Acipenseridae	Actinopterygii	Chordata	FRESHWATER|MARINE|MARINE	present	introduced		FirstRecords; GRIIS	SInAS database	No	Escape from confinement	Aquaculture	intentional	No	paleartic	1933
China	51	Asia	5	Acipenser ruthenus	Acipenser ruthenus Linnaeus, 1758	9061	Acipenseridae	Actinopterygii	Chordata	FRESHWATER|MARINE	present	introduced		FirstRecords; GRIIS	SInAS database	No	Escape from confinement	Aquaculture	intentional	No	paleartic	1763
China	51	Asia	5	Acipenser stellatus	Acipenser stellatus Pallas, 1771	9063	Acipenseridae	Actinopterygii	Chordata	FRESHWATER|MARINE|MARINE	present	introduced		FirstRecords; GRIIS	SInAS database	unknown	Escape from confinement	Aquaculture	intentional	No	paleartic	1996
China	51	Asia	5	Alosa sapidissima	Alosa sapidissima (Wilson, 1811)	9205	Clupeidae	Actinopterygii	Chordata	FRESHWATER|MARINE|MARINE	present	introduced		GRIIS	SInAS database	No	Release in nature	Fishery in the wild	intentional	No	neartic	1929
China	51	Asia	5	Ameiurus nebulosus	Ameiurus nebulosus (Lesueur, 1819)	10391	Ictaluridae	Actinopterygii	Chordata	FRESHWATER	present	introduced		FirstRecords; GRIIS	SInAS database	unknown	Escape from confinement	Aquaculture	intentional	No	neartic	1984
China	51	Asia	5	Amphiprion akindynos	Amphiprion akindynos Allen, 1972	9719	Pomacentridae	Actinopterygii	Chordata	MARINE	present	introduced		GRIIS	SInAS database	unknown	Escape from confinement	Botanical garden/zoo/aquaria	intentional	unknown	NA	NA
China	51	Asia	5	Amphiprion allardi	Amphiprion allardi Klausewitz, 1970	9720	Pomacentridae	Actinopterygii	Chordata	MARINE	present	introduced		GRIIS	SInAS database	unknown	unknown	unknown	unknown	unknown	afrotropic	NA
China	51	Asia	5	Amphiprion chrysopterus	Amphiprion chrysopterus Cuvier, 1830	9721	Pomacentridae	Actinopterygii	Chordata	MARINE	present	introduced		GRIIS	SInAS database	unknown	Escape from confinement	Botanical garden/zoo/aquaria	intentional	unknown	australasia	NA
China	51	Asia	5	Amphiprion nigripes	Amphiprion nigripes Regan, 1908	9722	Pomacentridae	Actinopterygii	Chordata	MARINE	present	introduced		GRIIS	SInAS database	unknown	unknown	unknown	unknown	unknown	indomalayan	NA
China	51	Asia	5	Amphiprion ocellaris	Amphiprion ocellaris Cuvier, 1830	9723	Pomacentridae	Actinopterygii	Chordata	MARINE	present	introduced		GRIIS	SInAS database	No	Escape from confinement	Ornamental purpose	intentional	unknown	indomalayan_australasia	NA
China	51	Asia	5	Anguilla anguilla	Anguilla anguilla (Linnaeus, 1758)	9069	Anguillidae	Actinopterygii	Chordata	FRESHWATER|MARINE|MARINE	present	introduced		FirstRecords; GRIIS	SInAS database	No	Escape from confinement	Aquaculture	intentional	No	paleartic	1952
China	51	Asia	5	Anguilla australis australis	Anguilla australis f. australis	9071	Anguillidae	Actinopterygii	Chordata	FRESHWATER|MARINE|MARINE	present	introduced		GRIIS	SInAS database	unknown	unknown	unknown	unknown	No	australasia	NA
China	51	Asia	5	Anguilla marmorata	Anguilla marmorata Quoy & Gaimard, 1824	9075	Anguillidae	Actinopterygii	Chordata	FRESHWATER|MARINE|MARINE	present	introduced		GRIIS	SInAS database	No	Release in Nature	Fishery in the wild	intentional	unknown	indomalayan	NA
China	51	Asia	5	Anguilla rostrata	Anguilla rostrata (Lesueur, 1817)	9076	Anguillidae	Actinopterygii	Chordata	FRESHWATER|MARINE|MARINE	present	introduced		FirstRecords; GRIIS	SInAS database	unknown	Escape from confinement	Aquaculture	intentional	No	neotropic	1971
China	51	Asia	5	Apolemichthys arcuatus	Apolemichthys arcuatus (Gray, 1831)	9739	Pomacanthidae	Actinopterygii	Chordata	MARINE	present	introduced		GRIIS	SInAS database	unknown	unknown	unknown	unknown	unknown	australasia	NA
China	51	Asia	5	Apolemichthys trimaculatus	Apolemichthys trimaculatus (Cuvier, 1831)	9740	Pomacanthidae	Actinopterygii	Chordata	MARINE	present	introduced		GRIIS	SInAS database	Yes	unknown	unknown	unknown	unknown	australasia	NA
China	51	Asia	5	Arapaima gigas	Arapaima gigas (Schinz, 1822)	9675	Arapaimidae	Actinopterygii	Chordata	FRESHWATER	present	introduced		FirstRecords	SInAS database	Yes	Escape from confinement	Ornamental purpose	intentional	Yes	neotropic	1990
China	51	Asia	5	Astronotus ocellatus	Astronotus ocellatus (Agassiz, 1831)	9748	Cichlidae	Actinopterygii	Chordata	FRESHWATER	present	introduced		FirstRecords	SInAS database	unknown	Escape from confinement	Ornamental purpose	intentional	Yes	neotropic	1990
China	51	Asia	5	Atractosteus tropicus	Atractosteus tropicus Gill, 1863	9650	Lepisosteidae	Actinopterygii	Chordata	FRESHWATER|MARINE	present	introduced		GRIIS	SInAS database	Yes	unknown	unknown	unknown	unknown	neotropic	NA
China	51	Asia	5	Barbonymus gonionotus	Barbonymus gonionotus (Bleeker, 1849)	9254	Cyprinidae	Actinopterygii	Chordata	FRESHWATER	present	introduced	established	FirstRecords; GRIIS	SInAS database	No	Escape from confinement	Aquaculture	intentional	Yes	indomalayan	1956
China	51	Asia	5	Bidyanus bidyanus	Bidyanus bidyanus (Mitchell, 1838)	9761	Terapontidae	Actinopterygii	Chordata	FRESHWATER	present	introduced		FirstRecords; GRIIS	SInAS database	unknown	Escape from confinement	Aquaculture	intentional	No	australasia	1991
China	51	Asia	5	Bodianus pulchellus	Bodianus pulchellus (Poey, 1860)	9762	Labridae	Actinopterygii	Chordata	MARINE	present	introduced		GRIIS	SInAS database	unknown	unknown	unknown	unknown	unknown	neotropic	NA
China	51	Asia	5	Calloplesiops altivelis	Calloplesiops altivelis (Steindachner, 1903)	9770	Plesiopidae	Actinopterygii	Chordata	MARINE	present	introduced		GRIIS	SInAS database	Yes	unknown	unknown	unknown	unknown	australasia	NA
China	51	Asia	5	Carassius auratus	Carassius auratus (Linnaeus, 1758)	9274	Cyprinidae	Actinopterygii	Chordata	FRESHWATER|MARINE	present	introduced	established	FirstRecords	SInAS database	No	Escape from confinement	Aquaculture	intentional	Yes	indomalayan	1696
China	51	Asia	5	Carassius carassius	Carassius carassius (Linnaeus, 1758)	9276	Cyprinidae	Actinopterygii	Chordata	FRESHWATER|MARINE	present	introduced		FirstRecords; GRIIS	SInAS database	No	Escape from confinement	Aquaculture	intentional	No	paleartic	1870
China	51	Asia	5	Carassius cuvieri	Carassius cuvieri Temminck & Schlegel, 1846	9277	Cyprinidae	Actinopterygii	Chordata	FRESHWATER	present	introduced		FirstRecords; GRIIS	SInAS database	unknown	Escape from confinement	Aquaculture	intentional	No	paleartic	1931
China	51	Asia	5	Centropristis striata	Centropristis striata (Linnaeus, 1758)	9775	Serranidae	Actinopterygii	Chordata	MARINE	present	introduced		GRIIS	SInAS database	unknown	Release in Nature	Fishery in the wild	intentional	unknown	neartic	NA
China	51	Asia	5	Centropyge bicolor	Centropyge bicolor (Bloch, 1787)	9776	Pomacanthidae	Actinopterygii	Chordata	MARINE	present	introduced		GRIIS	SInAS database	unknown	Escape from confinement	Ornamental purpose	intentional	unknown	NA	NA
China	51	Asia	5	Chaetodon ephippium	Chaetodon ephippium Cuvier, 1831	9787	Chaetodontidae	Actinopterygii	Chordata	MARINE	present	introduced		GRIIS	SInAS database	unknown	Escape from confinement	Botanical garden/zoo/aquaria	intentional	unknown	australasia	NA
China	51	Asia	5	Chaetodon falcula	Chaetodon falcula Bloch, 1795	9788	Chaetodontidae	Actinopterygii	Chordata	MARINE	present	introduced		GRIIS	SInAS database	No	unknown	unknown	unknown	unknown	indomalayan	NA
China	51	Asia	5	Chaetodon larvatus	Chaetodon larvatus Cuvier, 1831	9789	Chaetodontidae	Actinopterygii	Chordata	MARINE	present	introduced		GRIIS	SInAS database/EASIN	unknown	Corridor	interconnected waterways/basins/seas	unintentional	No	afrotropic	2011
China	51	Asia	5	Chaetodon lunula	Chaetodon lunula (Lacepède, 1802)	9790	Chaetodontidae	Actinopterygii	Chordata	MARINE	present	introduced		GRIIS	SInAS database	unknown	Escape from confinement	Botanical garden/zoo/aquaria	intentional	unknown	indomalayan	NA
China	51	Asia	5	Chaetodon rafflesii	Chaetodon rafflesii Anonymous	9791	Chaetodontidae	Actinopterygii	Chordata	MARINE	present	introduced		GRIIS	SInAS database	unknown	unknown	unknown	unknown	unknown	australasia	NA
China	51	Asia	5	Chaetodon vagabundus	Chaetodon vagabundus Linnaeus, 1758	9792	Chaetodontidae	Actinopterygii	Chordata	MARINE	present	introduced		GRIIS	SInAS database	unknown	Escape from confinement	Botanical garden/zoo/aquaria	intentional	unknown	australasia	NA
China	51	Asia	5	Chaetodontoplus duboulayi	Chaetodontoplus duboulayi (Günther, 1867)	9793	Pomacanthidae	Actinopterygii	Chordata	MARINE	present	introduced		GRIIS	SInAS database	unknown	Escape from confinement	Botanical garden/zoo/aquaria	intentional	unknown	australasia	NA
China	51	Asia	5	Channa micropeltes	Channa micropeltes (Cuvier, 1831)	9803	Channidae	Actinopterygii	Chordata	FRESHWATER	present	introduced		FirstRecords	SInAS database	No	Escape from confinement	Botanical garden/zoo/aquaria	intentional	unknown	indomalayan	1986
China	51	Asia	5	Channa striata	Channa striata (Bloch, 1793)	9805	Channidae	Actinopterygii	Chordata	FRESHWATER|MARINE	present	introduced		FirstRecords; GRIIS	SInAS database	unknown	Escape from confinement	Botanical garden/zoo/aquaria	intentional	No	indomalayan	1908
China	51	Asia	5	Chelmon rostratus	Chelmon rostratus (Linnaeus, 1758)	9807	Chaetodontidae	Actinopterygii	Chordata	MARINE|MARINE	present	introduced		GRIIS	SInAS database	unknown	Escape from confinement	Botanical garden/zoo/aquaria	intentional	unknown	australasia	NA
China	51	Asia	5	Chitala blanci	Chitala blanci (d'Aubenton, 1965)	9676	Notopteridae	Actinopterygii	Chordata	FRESHWATER	present	introduced		FirstRecords; GRIIS	SInAS database	No	Escape from confinement	Ornamental purpose	intentional	unknown	indomalayan	1990
China	51	Asia	5	Chitala chitala	Chitala chitala (Hamilton, 1822)	9677	Notopteridae	Actinopterygii	Chordata	FRESHWATER	present	introduced		FirstRecords	SInAS database	unknown	Escape from confinement	Ornamental purpose	intentional	No	indomalayan	1982
China	51	Asia	5	Chromis viridis	Chromis viridis (Cuvier, 1830)	9812	Pomacentridae	Actinopterygii	Chordata	MARINE	present	introduced		GRIIS	SInAS database	unknown	Escape from confinement	Ornamental purpose	intentional	unknown	australasia	NA
China	51	Asia	5	Chrysiptera annulata	Chrysiptera annulata (Peters, 1855)	9814	Pomacentridae	Actinopterygii	Chordata	MARINE	present	introduced		GRIIS	SInAS database	unknown	unknown	unknown	unknown	unknown	afrotropic	NA
China	51	Asia	5	Chrysiptera parasema	Chrysiptera parasema (Fowler, 1918)	9816	Pomacentridae	Actinopterygii	Chordata	MARINE	present	introduced		GRIIS	SInAS database	unknown	unknown	unknown	unknown	unknown	indomalayan	NA
China	51	Asia	5	Chrysiptera taupou	Chrysiptera taupou (Jordan & Seale, 1906)	9817	Pomacentridae	Actinopterygii	Chordata	MARINE	present	introduced		GRIIS	SInAS database	Yes	Escape from confinement	Botanical garden/zoo/aquaria	intentional	unknown	australasia	NA
China	51	Asia	5	Cichla ocellaris	Cichla ocellaris Bloch & Schneider, 1801	9820	Cichlidae	Actinopterygii	Chordata	FRESHWATER|MARINE	present	introduced		GRIIS	SInAS database	Yes	Escape from confinement	Botanical garden/zoo/aquaria	intentional	Yes	neotropic	NA
China	51	Asia	5	Cirrhinus cirrhosus	Cirrhinus cirrhosus (Bloch, 1795)	9298	Cyprinidae	Actinopterygii	Chordata	FRESHWATER|MARINE	present	introduced		FirstRecords; GRIIS	SInAS database	unknown	Escape from confinement	Aquaculture	intentional	Yes	indomalayan	1960
China	51	Asia	5	Cirrhinus mrigala	Cirrhinus mrigala (Hamilton, 1822)	9300	Cyprinidae	Actinopterygii	Chordata	FRESHWATER|MARINE	present	introduced		FirstRecords	SInAS database	No	unknown	unknown	unknown	unknown	indomalayan	1982
China	51	Asia	5	Clarias batrachus	Clarias batrachus (Linnaeus, 1758)	10397	Clariidae	Actinopterygii	Chordata	FRESHWATER|MARINE	present	introduced		FirstRecords; GRIIS	SInAS database	No	Escape from confinement	Ornamental purpose	intentional	No	indomalayan	1939
China	51	Asia	5	Clarias camerunensis	Clarias camerunensis Lönnberg, 1895	10398	Clariidae	Actinopterygii	Chordata	FRESHWATER	present	introduced		GRIIS	SInAS database	No	unknown	unknown	unknown	No	afrotropic	NA
China	51	Asia	5	Clarias gariepinus	Clarias gariepinus (Burchell, 1822)	10400	Clariidae	Actinopterygii	Chordata	FRESHWATER	present	introduced	established	FirstRecords; GRIIS	SInAS database	Yes	Escape from confinement	Aquaculture	intentional	No	afrotropic	1974
China	51	Asia	5	Clarias macrocephalus	Clarias macrocephalus Günther, 1864	10401	Clariidae	Actinopterygii	Chordata	FRESHWATER|MARINE	present	introduced		FirstRecords; GRIIS	SInAS database	Yes	Escape from confinement	Aquaculture	intentional	Yes	indomalayan	1950
China	51	Asia	5	Colossoma macropomum	Colossoma macropomum (Cuvier, 1816)	9143	Serrasalmidae	Actinopterygii	Chordata	FRESHWATER	present	introduced		FirstRecords; GRIIS	SInAS database	unknown	Escape from confinement	Botanical garden/zoo/aquaria	intentional	Yes	neotropic	1986
China	51	Asia	5	Coptodon zillii	Coptodon zillii (Gervais, 1848)	9834	Cichlidae	Actinopterygii	Chordata	FRESHWATER|MARINE	present	introduced		FirstRecords; GRIIS	SInAS database	unknown	unknown	unknown	unknown	unknown	NA	1949
China	51	Asia	5	Coregonus artedi	Coregonus artedi Lesueur, 1818	10302	Salmonidae	Actinopterygii	Chordata	FRESHWATER|MARINE|MARINE	present	introduced		FirstRecords; GRIIS	SInAS database	No	Escape from confinement	Aquaculture	intentional	unknown	neartic	1997
China	51	Asia	5	Coregonus lavaretus	Coregonus lavaretus (Linnaeus, 1758)	10306	Salmonidae	Actinopterygii	Chordata	FRESHWATER|MARINE|MARINE	present	introduced		FirstRecords; GRIIS	SInAS database	No	Escape from confinement	Aquaculture	intentional	No	paleartic	1929
China	51	Asia	5	Coregonus maraenoides	Coregonus maraenoides Berg, 1916	10309	Salmonidae	Actinopterygii	Chordata	FRESHWATER	present	introduced		FirstRecords	SInAS database	No	unknown	unknown	unknown	No	paleartic	1985
China	51	Asia	5	Coregonus muksun	Coregonus muksun (Pallas, 1814)	10311	Salmonidae	Actinopterygii	Chordata	FRESHWATER|MARINE|MARINE	present	introduced		FirstRecords; GRIIS	SInAS database	No	Escape from confinement	Aquaculture	intentional	No	paleartic	1965
China	51	Asia	5	Coregonus nasus	Coregonus nasus (Pallas, 1776)	10312	Salmonidae	Actinopterygii	Chordata	FRESHWATER|MARINE	present	introduced		FirstRecords; GRIIS	SInAS database	No	Escape from confinement	Aquaculture	intentional	No	neartic	1960
China	51	Asia	5	Coregonus peled	Coregonus peled (Gmelin, 1789)	10315	Salmonidae	Actinopterygii	Chordata	FRESHWATER|MARINE|MARINE	present	introduced		FirstRecords; GRIIS	SInAS database	unknown	Escape from confinement	Aquaculture	intentional	No	paleartic	1954
China	51	Asia	5	Coris cuvieri	Coris cuvieri (Bennett, 1831)	9836	Labridae	Actinopterygii	Chordata	MARINE	present	introduced		GRIIS	SInAS database	unknown	unknown	unknown	unknown	unknown	indomalayan	NA
China	51	Asia	5	Cynoscion nebulosus	Cynoscion nebulosus (Cuvier, 1830)	9844	Sciaenidae	Actinopterygii	Chordata	MARINE|MARINE	present	introduced		FirstRecords; GRIIS	SInAS database	No	unknown	unknown	unknown	unknown	neotropic	1997
China	51	Asia	5	Cyprinus carpio	Cyprinus carpio Linnaeus, 1758	9317	Cyprinidae	Actinopterygii	Chordata	FRESHWATER|MARINE	present	introduced		FirstRecords	SInAS database	unknown	Escape from confinement	Aquaculture	intentional	No	paleartic	1894
China	51	Asia	5	Dascyllus aruanus	Dascyllus aruanus (Linnaeus, 1758)	9849	Pomacentridae	Actinopterygii	Chordata	MARINE	present	introduced		GRIIS	SInAS database	unknown	Escape from confinement	Ornamental purpose	intentional	unknown	indomalayan	NA
China	51	Asia	5	Dascyllus melanurus	Dascyllus melanurus Bleeker, 1854	9850	Pomacentridae	Actinopterygii	Chordata	MARINE	present	introduced		GRIIS	SInAS database	unknown	unknown	unknown	unknown	unknown	australasia	NA
China	51	Asia	5	Datnioides microlepis	Datnioides microlepis Bleeker, 1854	9852	Datnioididae	Actinopterygii	Chordata	FRESHWATER	present	introduced		GRIIS	SInAS database	unknown	Release in Nature	Fishery in the wild	intentional	unknown	indomalayan	NA
China	51	Asia	5	Diploprion bifasciatum	Diploprion bifasciatum Cuvier, 1828	9857	Serranidae	Actinopterygii	Chordata	MARINE	present	introduced		GRIIS	SInAS database	unknown	unknown	unknown	unknown	unknown	australasia_indomalayan	NA
China	51	Asia	5	Dunckerocampus dactyliophorus	Dunckerocampus dactyliophorus (Bleeker, 1853)	10500	Syngnathidae	Actinopterygii	Chordata	MARINE|MARINE	present	introduced		GRIIS	SInAS database	unknown	unknown	unknown	unknown	unknown	australasia	NA
China	51	Asia	5	Eleotris oxycephala	Eleotris oxycephala Temminck & Schlegel, 1845	9861	Eleotridae	Actinopterygii	Chordata	FRESHWATER|MARINE|MARINE	present	introduced		FirstRecords; GRIIS	SInAS database	unknown	unknown	unknown	unknown	unknown	indomalayan	1988
China	51	Asia	5	Epinephelus fuscoguttatus	Epinephelus fuscoguttatus (Forsskål, 1775)	9866	Serranidae	Actinopterygii	Chordata	MARINE	present	introduced		GRIIS	SInAS database	No	unknown	unknown	unknown	unknown	australasia_indomalayan	NA
China	51	Asia	5	Gambusia affinis	Gambusia affinis (Baird & Girard, 1853)	9590	Poeciliidae	Actinopterygii	Chordata	FRESHWATER|MARINE	present	introduced		FirstRecords; GRIIS	SInAS database	Yes	Release in nature	Biological control	intentional	No	neartic	1905
China	51	Asia	5	Gambusia holbrooki	Gambusia holbrooki Girard, 1859	9592	Poeciliidae	Actinopterygii	Chordata	FRESHWATER|MARINE	present	introduced		GRIIS	SInAS database	unknown	Escape from confinement	Aquaculture	intentional	Yes	neartic	1911
China	51	Asia	5	Gibelion catla	Gibelion catla (Hamilton, 1822)	9336	Cyprinidae	Actinopterygii	Chordata	FRESHWATER|MARINE	present	introduced	established	FirstRecords; GRIIS	SInAS database	unknown	unknown	unknown	unknown	unknown	indomalayan	1942
China	51	Asia	5	Gnathonemus petersii	Gnathonemus petersii (Günther, 1862)	9679	Mormyridae	Actinopterygii	Chordata	FRESHWATER	present	introduced		FirstRecords	SInAS database	No	Escape from confinement	Ornamental purpose	intentional	unknown	afrotropic	1990
China	51	Asia	5	Hemichromis bimaculatus	Hemichromis bimaculatus Gill, 1862	9921	Cichlidae	Actinopterygii	Chordata	FRESHWATER|MARINE	present	introduced		GRIIS	SInAS database	No	Escape from confinement	Ornamental purpose	intentional	No	NA	1974
China	51	Asia	5	Hemitaurichthys zoster	Hemitaurichthys zoster (Bennett, 1831)	9926	Chaetodontidae	Actinopterygii	Chordata	MARINE	present	introduced		GRIIS	SInAS database	unknown	unknown	unknown	unknown	unknown	indomalayan	NA
China	51	Asia	5	Heniochus singularius	Heniochus singularius Smith & Radcliffe, 1911	9930	Chaetodontidae	Actinopterygii	Chordata	MARINE	present	introduced		GRIIS	SInAS database	unknown	unknown	unknown	unknown	unknown	australasia_indomalayan	NA
China	51	Asia	5	Heniochus varius	Heniochus varius (Cuvier, 1829)	9931	Chaetodontidae	Actinopterygii	Chordata	MARINE	present	introduced		GRIIS	SInAS database	unknown	unknown	unknown	unknown	unknown	australasia_indomalayan	NA
China	51	Asia	5	Hippocampus coronatus	Hippocampus coronatus Temminck & Schlegel, 1850	10503	Syngnathidae	Actinopterygii	Chordata	MARINE	present	introduced		GRIIS	SInAS database	unknown	unknown	unknown	unknown	unknown	paleartic	NA
China	51	Asia	5	Hippocampus hippocampus	Hippocampus hippocampus (Linnaeus, 1758)	10505	Syngnathidae	Actinopterygii	Chordata	MARINE	present	introduced		GRIIS	SInAS database	unknown	unknown	unknown	unknown	unknown	paleartic	NA
China	51	Asia	5	Hippocampus kuda	Hippocampus kuda Bleeker, 1852	10506	Syngnathidae	Actinopterygii	Chordata	MARINE	present	introduced		GRIIS	SInAS database	No	Escape from confinement	Botanical garden/zoo/aquaria	intentional	unknown	indomalayan_australasia	NA
China	51	Asia	5	Hippoglossus hippoglossus	Hippoglossus hippoglossus (Linnaeus, 1758)	10280	Pleuronectidae	Actinopterygii	Chordata	MARINE	present	introduced		GRIIS	SInAS database	unknown	Escape from confinement	Aquaculture	intentional	No	neartic	NA
China	51	Asia	5	Hippoglossus stenolepis	Hippoglossus stenolepis Schmidt, 1904	10281	Pleuronectidae	Actinopterygii	Chordata	MARINE	present	introduced		GRIIS	SInAS database	No	unknown	unknown	unknown	unknown	neartic_paleartic	NA
China	51	Asia	5	Holacanthus ciliaris	Holacanthus ciliaris (Linnaeus, 1758)	9940	Pomacanthidae	Actinopterygii	Chordata	MARINE	present	introduced		GRIIS	SInAS database	unknown	unknown	unknown	unknown	No	indomalayan	NA
China	51	Asia	5	Holacanthus passer	Holacanthus passer Valenciennes, 1846	9941	Pomacanthidae	Actinopterygii	Chordata	MARINE	present	introduced		GRIIS	SInAS database	unknown	unknown	unknown	unknown	unknown	neotropic	NA
China	51	Asia	5	Holacanthus tricolor	Holacanthus tricolor (Bloch, 1795)	9942	Pomacanthidae	Actinopterygii	Chordata	MARINE	present	introduced		GRIIS	SInAS database	unknown	unknown	unknown	unknown	unknown	neotropic	NA
China	51	Asia	5	Hoplolatilus fourmanoiri	Hoplolatilus fourmanoiri Smith, 1964	9943	Malacanthidae	Actinopterygii	Chordata	MARINE	present	introduced		GRIIS	SInAS database	unknown	unknown	unknown	unknown	unknown	indomalayan	NA
China	51	Asia	5	Hoplolatilus marcosi	Hoplolatilus marcosi Burgess, 1978	9944	Malacanthidae	Actinopterygii	Chordata	MARINE	present	introduced		GRIIS	SInAS database	No	unknown	unknown	unknown	unknown	indomalayan	NA
China	51	Asia	5	Huso huso	Huso huso (Linnaeus, 1758)	9065	Acipenseridae	Actinopterygii	Chordata	FRESHWATER|MARINE|MARINE	present	introduced		GRIIS	SInAS database	unknown	Escape from confinement	Aquaculture	intentional	No	paleartic	NA
China	51	Asia	5	Hypomesus nipponensis	Hypomesus nipponensis McAllister, 1963	9668	Osmeridae	Actinopterygii	Chordata	FRESHWATER|MARINE|MARINE	present	introduced		FirstRecords	SInAS database	No	Escape from confinement	Aquaculture	intentional	unknown	paleartic	1949
China	51	Asia	5	Hypostomus plecostomus	Hypostomus plecostomus (Linnaeus, 1758)	10423	Loricariidae	Actinopterygii	Chordata	FRESHWATER	present	introduced		FirstRecords; GRIIS	SInAS database	unknown	Escape from confinement	Ornamental purpose	intentional	No	neotropic	1974
China	51	Asia	5	Hypsypops rubicundus	Hypsypops rubicundus (Girard, 1854)	9949	Pomacentridae	Actinopterygii	Chordata	MARINE	present	introduced		GRIIS	SInAS database	unknown	unknown	unknown	unknown	unknown	indomalayan	NA
China	51	Asia	5	Ictalurus furcatus	Ictalurus furcatus (Valenciennes, 1840)	10426	Ictaluridae	Actinopterygii	Chordata	FRESHWATER|MARINE	present	introduced		FirstRecords; GRIIS	SInAS database	No	Escape from confinement	Ornamental purpose	intentional	unknown	neartic	1981
China	51	Asia	5	Ictalurus punctatus	Ictalurus punctatus (Rafinesque, 1818)	10428	Ictaluridae	Actinopterygii	Chordata	FRESHWATER	present	introduced		FirstRecords; GRIIS	SInAS database	No	Escape from confinement	Aquaculture	intentional	No	neartic	1971
China	51	Asia	5	Ictiobus cyprinellus	Ictiobus cyprinellus (Valenciennes, 1844)	9372	Catostomidae	Actinopterygii	Chordata	FRESHWATER	present	introduced		FirstRecords; GRIIS	SInAS database	unknown	Escape from confinement	Aquaculture	intentional	No	neartic	1956
China	51	Asia	5	Labeo calbasu	Labeo calbasu (Hamilton, 1822)	9377	Cyprinidae	Actinopterygii	Chordata	FRESHWATER|MARINE|MARINE	present	introduced	established	FirstRecords; GRIIS	SInAS database	Yes	Escape from confinement	Aquaculture	intentional	unknown	indomalayan	1990
China	51	Asia	5	Labeo rohita	Labeo rohita (Hamilton, 1822)	9379	Cyprinidae	Actinopterygii	Chordata	FRESHWATER|MARINE	present	introduced		FirstRecords; GRIIS	SInAS database	unknown	Escape from confinement	Aquaculture	intentional	Yes	indomalayan	1960
China	51	Asia	5	Lactoria cornuta	Lactoria cornuta (Linnaeus, 1758)	10521	Ostraciidae	Actinopterygii	Chordata	MARINE|MARINE	present	introduced		GRIIS	SInAS database	No	Escape from confinement	Botanical garden/zoo/aquaria	intentional	unknown	australasia	NA
China	51	Asia	5	Lates calcarifer	Lates calcarifer (Bloch, 1790)	9967	Latidae	Actinopterygii	Chordata	FRESHWATER|MARINE|MARINE	present	introduced		FirstRecords; GRIIS	SInAS database	unknown	Escape from confinement	Aquaculture	intentional	No	indomalayan_australasia	1982
Philippines	189	Asia	5	Lepomis cyanellus	Lepomis cyanellus Rafinesque, 1819	9974	Centrarchidae	Actinopterygii	Chordata	FRESHWATER	present	introduced		FirstRecords; GRIIS	SInAS database	No	Escape from confinement	Aquaculture	intentional	No	neartic	1950
South Africa	262	Africa	4	Lepomis cyanellus	Lepomis cyanellus Rafinesque, 1819	9974	Centrarchidae	Actinopterygii	Chordata	FRESHWATER	present	introduced		FirstRecords; GRIIS	SInAS database	No	Escape from confinement	Aquaculture	intentional	No	neartic	1939
United States of America	248	North America	1	Lepomis cyanellus	Lepomis cyanellus Rafinesque, 1819	9974	Centrarchidae	Actinopterygii	Chordata	FRESHWATER	present	introduced		GRIIS	SInAS database	No	Escape from confinement	Aquaculture	intentional	No	neartic	NA
Zambia	263	Africa	4	Lepomis cyanellus	Lepomis cyanellus Rafinesque, 1819	9974	Centrarchidae	Actinopterygii	Chordata	FRESHWATER	present	introduced		GRIIS	SInAS database	No	Escape from confinement	Aquaculture	intentional	No	neartic	1939
China	51	Asia	5	Leptojulis cyanopleura	Leptojulis cyanopleura (Bleeker, 1853)	9984	Labridae	Actinopterygii	Chordata	MARINE	present	introduced		GRIIS	SInAS database	No	unknown	unknown	unknown	unknown	australasia_indomalayan	NA
China	51	Asia	5	Lutjanus argentimaculatus	Lutjanus argentimaculatus (Forsskål, 1775)	9987	Lutjanidae	Actinopterygii	Chordata	MARINE	present	introduced		FirstRecords	SInAS database	unknown	Corridor	Interconnected waterways/basins/seas	unintentional	No	indomalayan_australasia	1977
China	51	Asia	5	Maccullochella peelii	Maccullochella peelii (Mitchell, 1838)	9995	Percichthyidae	Actinopterygii	Chordata	FRESHWATER	present	introduced		FirstRecords	SInAS database	unknown	unknown	unknown	unknown	unknown	neotropic	2001
China	51	Asia	5	Macquaria ambigua	Macquaria ambigua (Richardson, 1845)	9996	Percichthyidae	Actinopterygii	Chordata	FRESHWATER	present	introduced		FirstRecords; GRIIS	SInAS database	No	Escape from confinement	Aquaculture	intentional	unknown	australasia	1991
China	51	Asia	5	Micropogonias undulatus	Micropogonias undulatus (Linnaeus, 1766)	10015	Sciaenidae	Actinopterygii	Chordata	MARINE|MARINE	present	introduced		GRIIS	SInAS database	No	Transport - Contaminant & Stowaway	Other transport as stowaway	unintentional	No	neotropic	NA
Zimbabwe	264	Africa	4	Lepomis cyanellus	Lepomis cyanellus Rafinesque, 1819	9974	Centrarchidae	Actinopterygii	Chordata	FRESHWATER	present	introduced		FirstRecords; GRIIS	SInAS database	No	Escape from confinement	Aquaculture	intentional	No	neartic	1939
China	51	Asia	5	Monodactylus argenteus	Monodactylus argenteus (Linnaeus, 1758)	10027	Monodactylidae	Actinopterygii	Chordata	FRESHWATER|MARINE|MARINE	present	introduced		GRIIS	SInAS database	unknown	Escape from confinement	Ornamental purpose	intentional	unknown	australasia_indomalayan	NA
China	51	Asia	5	Monodactylus sebae	Monodactylus sebae (Cuvier, 1829)	10028	Monodactylidae	Actinopterygii	Chordata	FRESHWATER|MARINE|MARINE	present	introduced		GRIIS	SInAS database	unknown	unknown	unknown	unknown	unknown	afrotropic	NA
China	51	Asia	5	Morone americana	Morone americana (Gmelin, 1789)	10030	Moronidae	Actinopterygii	Chordata	FRESHWATER|MARINE|MARINE	present	introduced		GRIIS	SInAS database	unknown	Corridor	Interconnected waterways/basins/seas	unintentional	unknown	neartic	NA
China	51	Asia	5	Morone mississippiensis	Morone mississippiensis Jordan & Eigenmann, 1887	10032	Moronidae	Actinopterygii	Chordata	FRESHWATER	present	introduced		GRIIS	SInAS database	No	unknown	unknown	unknown	unknown	neartic_neotropic	1960
China	51	Asia	5	Morone saxatilis	Morone saxatilis (Walbaum, 1792)	10033	Moronidae	Actinopterygii	Chordata	FRESHWATER|MARINE|MARINE	present	introduced		FirstRecords; GRIIS	SInAS database	unknown	Escape from confinement	Aquaculture	intentional	No	neartic	1927
China	51	Asia	5	Naso lituratus	Naso lituratus (Forster, 1801)	10038	Acanthuridae	Actinopterygii	Chordata	MARINE	present	introduced		GRIIS	SInAS database	Yes	Escape from confinement	Ornamental purpose	intentional	unknown	indomalayan	NA
China	51	Asia	5	Oncorhynchus aguabonita	Oncorhynchus aguabonita (Jordan, 1892)	10321	Salmonidae	Actinopterygii	Chordata	FRESHWATER	present	introduced		FirstRecords	SInAS database	No	Escape from confinement	Aquaculture	intentional	Yes	neartic	1996
China	51	Asia	5	Oncorhynchus gorbuscha	Oncorhynchus gorbuscha (Walbaum, 1792)	10329	Salmonidae	Actinopterygii	Chordata	FRESHWATER|MARINE|MARINE	present	introduced		FirstRecords; GRIIS	SInAS database	No	Corridor	Interconnected waterways/basins/seas	unintentional	No	neartic	1939
China	51	Asia	5	Oncorhynchus keta	Oncorhynchus keta (Walbaum, 1792)	10330	Salmonidae	Actinopterygii	Chordata	FRESHWATER|MARINE|MARINE	present	introduced		FirstRecords; GRIIS	SInAS database	No	Escape from confinement	Aquaculture	intentional	No	neartic	1932
China	51	Asia	5	Oncorhynchus kisutch	Oncorhynchus kisutch (Walbaum, 1792)	10331	Salmonidae	Actinopterygii	Chordata	FRESHWATER|MARINE|MARINE	present	introduced		FirstRecords; GRIIS	SInAS database	No	Escape from confinement	Aquaculture	intentional	No	neartic	1965
China	51	Asia	5	Oncorhynchus masou	Oncorhynchus masou (Brevoort, 1856)	10332	Salmonidae	Actinopterygii	Chordata	FRESHWATER|MARINE|MARINE	present	introduced		FirstRecords; GRIIS	SInAS database	No	Release in Nature	Fishery in the wild	intentional	No	paleartic	1873
China	51	Asia	5	Oncorhynchus mykiss	Oncorhynchus mykiss (Walbaum, 1792)	10333	Salmonidae	Actinopterygii	Chordata	FRESHWATER|MARINE|MARINE	present	introduced		FirstRecords; GRIIS	SInAS database	No	Corridor	Interconnected waterways/basins/seas	unintentional	No	neartic	1874
China	51	Asia	5	Oncorhynchus tshawytscha	Oncorhynchus tshawytscha (Walbaum, 1792)	10337	Salmonidae	Actinopterygii	Chordata	FRESHWATER|MARINE|MARINE	present	introduced		FirstRecords; GRIIS	SInAS database	No	Escape from confinement	Aquaculture	intentional	No	neartic	1881
China	51	Asia	5	Oreochromis andersonii	Oreochromis andersonii (Castelnau, 1861)	10057	Cichlidae	Actinopterygii	Chordata	FRESHWATER|MARINE	present	introduced		FirstRecords	SInAS database	Yes	Escape from confinement	Aquaculture	intentional	No	afrotropic	1987
China	51	Asia	5	Oreochromis aureus	Oreochromis aureus (Steindachner, 1864)	10058	Cichlidae	Actinopterygii	Chordata	FRESHWATER|MARINE	present	introduced		FirstRecords; GRIIS	SInAS database	No	Escape from confinement	Aquaculture	intentional	Yes	afrotropic	1970
China	51	Asia	5	Oreochromis mossambicus	Oreochromis mossambicus (Peters, 1852)	10064	Cichlidae	Actinopterygii	Chordata	FRESHWATER|MARINE	present	introduced		FirstRecords; GRIIS	SInAS database	No	Escape from confinement	Aquaculture	intentional	No	afrotropic	1939
China	51	Asia	5	Oreochromis niloticus	Oreochromis niloticus (Linnaeus, 1758)	10065	Cichlidae	Actinopterygii	Chordata	FRESHWATER|MARINE	present	introduced		FirstRecords; GRIIS	SInAS database	Yes	Escape from confinement	Aquaculture	intentional	No	afrotropic	1954
China	51	Asia	5	Osphronemus goramy	Osphronemus goramy Lacepède, 1801	10069	Osphronemidae	Actinopterygii	Chordata	MARINE	present	introduced		FirstRecords; GRIIS	SInAS database	unknown	Escape from confinement	Aquaculture	intentional	Yes	indomalayan	1900
China	51	Asia	5	Osteoglossum bicirrhosum	Osteoglossum bicirrhosum (Cuvier, 1829)	9685	Osteoglossidae	Actinopterygii	Chordata	FRESHWATER	present	introduced		FirstRecords	SInAS database	unknown	Escape from confinement	Ornamental purpose	intentional	unknown	neotropic	1990
China	51	Asia	5	Osteoglossum ferreirai	Osteoglossum ferreirai Kanazawa, 1966	9686	Osteoglossidae	Actinopterygii	Chordata	FRESHWATER	present	introduced		FirstRecords	SInAS database	No	unknown	unknown	unknown	unknown	neotropic	1990
China	51	Asia	5	Oxyeleotris marmorata	Oxyeleotris marmorata (Bleeker, 1852)	10072	Eleotridae	Actinopterygii	Chordata	FRESHWATER	present	introduced		FirstRecords; GRIIS	SInAS database	No	Escape from confinement	Aquaculture	intentional	No	indomalayan	1975
China	51	Asia	5	Pampus argenteus	Pampus argenteus (Euphrasen, 1788)	10077	Stromateidae	Actinopterygii	Chordata	MARINE	present	introduced		GRIIS	SInAS database	unknown	Transport - Contaminant & Stowaway	Other transport as stowaway	unintentional	No	indomalayan	NA
China	51	Asia	5	Pangasianodon gigas	Pangasianodon gigas Chevey, 1931	10447	Pangasiidae	Actinopterygii	Chordata	FRESHWATER	present	introduced		FirstRecords; GRIIS	SInAS database	unknown	Escape from confinement	Aquaculture	intentional	unknown	indomalayan	1986
China	51	Asia	5	Paracanthurus hepatus	Paracanthurus hepatus (Linnaeus, 1766)	10082	Acanthuridae	Actinopterygii	Chordata	MARINE	present	introduced		GRIIS	SInAS database	unknown	Escape from confinement	Botanical garden/zoo/aquaria	intentional	unknown	indomalayan_australasia	NA
China	51	Asia	5	Parachaetodon ocellatus	Parachaetodon ocellatus (Cuvier, 1831)	10083	Chaetodontidae	Actinopterygii	Chordata	MARINE	present	introduced		GRIIS	SInAS database	No	Escape from confinement	Botanical garden/zoo/aquaria	intentional	unknown	australasia_indomalayan	NA
China	51	Asia	5	Parachromis managuensis	Parachromis managuensis (Günther, 1867)	10085	Cichlidae	Actinopterygii	Chordata	MARINE	present	introduced		FirstRecords	SInAS database	No	Escape from confinement	Botanical garden/zoo/aquaria	intentional	No	neotropic	1988
China	51	Asia	5	Paralichthys dentatus	Paralichthys dentatus (Linnaeus, 1766)	10285	Paralichthyidae	Actinopterygii	Chordata	MARINE	present	introduced		FirstRecords; GRIIS	SInAS database	No	unknown	unknown	unknown	No	neartic	2002
China	51	Asia	5	Paralichthys lethostigma	Paralichthys lethostigma Jordan & Gilbert, 1884	10286	Paralichthyidae	Actinopterygii	Chordata	MARINE|MARINE	present	introduced		FirstRecords; GRIIS	SInAS database	unknown	unknown	unknown	unknown	No	neartic	2001
China	51	Asia	5	Perca flavescens	Perca flavescens (Mitchill, 1814)	10100	Percidae	Actinopterygii	Chordata	FRESHWATER|MARINE	present	introduced		FirstRecords	SInAS database	No	Corridor	Interconnected waterways/basins/seas	unintentional	unknown	neartic	1960
China	51	Asia	5	Perca fluviatilis	Perca fluviatilis Linnaeus, 1758	10101	Percidae	Actinopterygii	Chordata	FRESHWATER|MARINE	present	introduced		FirstRecords; GRIIS	SInAS database	unknown	Escape from confinement	Aquaculture	intentional	No	paleartic	1965
China	51	Asia	5	Phyllopteryx taeniolatus	Phyllopteryx taeniolatus (Lacepède, 1804)	10507	Syngnathidae	Actinopterygii	Chordata	MARINE	present	introduced		GRIIS	SInAS database	No	unknown	unknown	unknown	unknown	australasia	NA
China	51	Asia	5	Piaractus brachypomus	Piaractus brachypomus (Cuvier, 1818)	9181	Serrasalmidae	Actinopterygii	Chordata	FRESHWATER	present	introduced		FirstRecords; GRIIS	SInAS database	unknown	Escape from confinement	Botanical garden/zoo/aquaria	intentional	No	neotropic	1982
China	51	Asia	5	Piaractus mesopotamicus	Piaractus mesopotamicus (Holmberg, 1887)	9182	Serrasalmidae	Actinopterygii	Chordata	FRESHWATER	present	introduced		FirstRecords	SInAS database	unknown	Escape from confinement	Aquaculture	intentional	unknown	neotropic	1995
China	51	Asia	5	Pictichromis porphyrea	Pictichromis porphyrea (Lubbock & Goldman, 1974)	10116	Pseudochromidae	Actinopterygii	Chordata	MARINE	present	introduced		GRIIS	SInAS database	No	unknown	unknown	unknown	unknown	australasia	NA
China	51	Asia	5	Poecilia reticulata	Poecilia reticulata Peters, 1859	9610	Poeciliidae	Actinopterygii	Chordata	FRESHWATER|MARINE	present	introduced		GRIIS	SInAS database	No	Escape from confinement	0	intentional	No	neotropic	1905
China	51	Asia	5	Polyodon spathula	Polyodon spathula (Walbaum, 1792)	9066	Polyodontidae	Actinopterygii	Chordata	FRESHWATER	present	introduced		FirstRecords; GRIIS	SInAS database	unknown	Escape from confinement	Aquaculture	intentional	No	neartic	1974
China	51	Asia	5	Pomacanthus annularis	Pomacanthus annularis (Bloch, 1787)	10125	Pomacanthidae	Actinopterygii	Chordata	MARINE	present	introduced		GRIIS	SInAS database	No	Escape from confinement	Pet/aquarium/terrarium species	intentional	unknown	indomalayan	NA
China	51	Asia	5	Pomacanthus imperator	Pomacanthus imperator (Bloch, 1787)	10128	Pomacanthidae	Actinopterygii	Chordata	MARINE	present	introduced		GRIIS	SInAS database	unknown	Escape from confinement	Ornamental purpose	intentional	No	indomalayan	2009
China	51	Asia	5	Pomacanthus navarchus	Pomacanthus navarchus (Cuvier, 1831)	10130	Pomacanthidae	Actinopterygii	Chordata	MARINE	present	introduced		GRIIS	SInAS database	unknown	unknown	unknown	unknown	unknown	australasia_indomalayan	NA
China	51	Asia	5	Pomacanthus paru	Pomacanthus paru (Bloch, 1787)	10131	Pomacanthidae	Actinopterygii	Chordata	MARINE	present	introduced		GRIIS	SInAS database	unknown	Release in Nature	Fishery in the wild	intentional	unknown	neotropic	NA
China	51	Asia	5	Pomacanthus xanthometopon	Pomacanthus xanthometopon (Bleeker, 1853)	10133	Pomacanthidae	Actinopterygii	Chordata	MARINE	present	introduced		GRIIS	SInAS database	unknown	Escape from confinement	Botanical garden/zoo/aquaria	intentional	unknown	indomalayan	NA
China	51	Asia	5	Pomacentrus alleni	Pomacentrus alleni Burgess, 1981	10134	Pomacentridae	Actinopterygii	Chordata	MARINE	present	introduced		GRIIS	SInAS database	unknown	unknown	unknown	unknown	unknown	indomalayan	NA
China	51	Asia	5	Pomacentrus coelestis	Pomacentrus coelestis Jordan & Starks, 1901	10135	Pomacentridae	Actinopterygii	Chordata	MARINE	present	introduced		GRIIS	SInAS database	unknown	unknown	unknown	unknown	unknown	australasia	NA
Albania	6	Europe	3	Lepomis gibbosus	Lepomis gibbosus (Linnaeus, 1758)	9975	Centrarchidae	Actinopterygii	Chordata	FRESHWATER	present	introduced		GRIIS	SInAS database	No	Escape from confinement	Aquaculture	intentional	No	neartic	1809
China	51	Asia	5	Premnas biaculeatus	Premnas biaculeatus (Bloch, 1790)	10144	Pomacentridae	Actinopterygii	Chordata	MARINE	present	introduced		GRIIS	SInAS database	unknown	Escape from confinement	Botanical garden/zoo/aquaria	intentional	unknown	indomalayan_australasia	NA
China	51	Asia	5	Prochilodus lineatus	Prochilodus lineatus (Valenciennes, 1837)	9186	Prochilodontidae	Actinopterygii	Chordata	FRESHWATER	present	introduced	established	FirstRecords	SInAS database	unknown	Escape from confinement	Aquaculture	intentional	unknown	neotropic	1996
China	51	Asia	5	Pseudanthias flavoguttatus	Pseudanthias flavoguttatus (Katayama & Masuda, 1980)	10151	Serranidae	Actinopterygii	Chordata	MARINE	present	introduced		GRIIS	SInAS database	unknown	unknown	unknown	unknown	unknown	indomalayan	NA
China	51	Asia	5	Pseudanthias pleurotaenia	Pseudanthias pleurotaenia (Bleeker, 1857)	10152	Serranidae	Actinopterygii	Chordata	MARINE	present	introduced		GRIIS	SInAS database	unknown	unknown	unknown	unknown	unknown	australasia	NA
China	51	Asia	5	Pseudanthias tuka	Pseudanthias tuka (Herre & Montalban, 1927)	10153	Serranidae	Actinopterygii	Chordata	MARINE	present	introduced		GRIIS	SInAS database	unknown	unknown	unknown	unknown	unknown	indomalayan	NA
China	51	Asia	5	Pseudochromis dutoiti	Pseudochromis dutoiti Smith, 1955	10154	Pseudochromidae	Actinopterygii	Chordata	MARINE	present	introduced		GRIIS	SInAS database	No	unknown	unknown	unknown	unknown	indomalayan	NA
China	51	Asia	5	Pterois antennata	Pterois antennata (Bloch, 1787)	10376	Scorpaenidae	Actinopterygii	Chordata	MARINE	present	introduced		GRIIS	SInAS database	Yes	unknown	unknown	unknown	unknown	indomalayan_australasia	NA
China	51	Asia	5	Pterois miles	Pterois miles (Bennett, 1828)	10377	Scorpaenidae	Actinopterygii	Chordata	MARINE	present	introduced		GRIIS	SInAS database	unknown	Corridor	Interconnected waterways/basins/seas	unintentional	Yes	indomalayan	1991
China	51	Asia	5	Pterois radiata	Pterois radiata Cuvier, 1829	10378	Scorpaenidae	Actinopterygii	Chordata	MARINE	present	introduced		GRIIS	SInAS database	Yes	unknown	unknown	unknown	unknown	australasia	NA
China	51	Asia	5	Pygocentrus nattereri	Pygocentrus nattereri Kner, 1858	9189	Serrasalmidae	Actinopterygii	Chordata	FRESHWATER	present	introduced	established	FirstRecords; GRIIS	SInAS database	unknown	Escape from confinement	Botanical garden/zoo/aquaria	intentional	Yes	paleartic	1971
China	51	Asia	5	Pygoplites diacanthus	Pygoplites diacanthus (Boddaert, 1772)	10163	Pomacanthidae	Actinopterygii	Chordata	MARINE	present	introduced		GRIIS	SInAS database	No	Escape from confinement	Botanical garden/zoo/aquaria	intentional	unknown	indomalayan	NA
China	51	Asia	5	Salmo salar	Salmo salar Linnaeus, 1758	10348	Salmonidae	Actinopterygii	Chordata	FRESHWATER|MARINE|MARINE	present	introduced		FirstRecords; GRIIS	SInAS database	No	Escape from confinement	Aquaculture	intentional	No	paleartic	1929
China	51	Asia	5	Salmo trutta	Salmo trutta Linnaeus, 1758	10349	Salmonidae	Actinopterygii	Chordata	FRESHWATER|MARINE|MARINE	present	introduced		FirstRecords; GRIIS	SInAS database	Yes	Escape from confinement	Aquaculture	intentional	No	paleartic	1863
China	51	Asia	5	Salvelinus fontinalis	Salvelinus fontinalis (Mitchill, 1814)	10353	Salmonidae	Actinopterygii	Chordata	FRESHWATER|MARINE|MARINE	present	introduced		GRIIS	SInAS database	unknown	Escape from confinement	Aquaculture	intentional	Yes	neartic	1894
China	51	Asia	5	Salvelinus forntinalis	Salvelinus fontinalis (Mitchill, 1814)	36811	Salmonidae	Actinopterygii	Chordata	FRESHWATER|MARINE|MARINE	present	introduced		FirstRecords	SInAS database	No	unknown	unknown	unknown	unknown	neartic	2005
China	51	Asia	5	Salvelinus leucomaenis	Salvelinus leucomaenis (Pallas, 1814)	10355	Salmonidae	Actinopterygii	Chordata	FRESHWATER|MARINE|MARINE	present	introduced		FirstRecords; GRIIS	SInAS database	Yes	Escape from confinement	Aquaculture	intentional	unknown	paleartic	1996
China	51	Asia	5	Sander lucioperca	Sander lucioperca (Linnaeus, 1758)	10174	Percidae	Actinopterygii	Chordata	FRESHWATER|MARINE	present	introduced		FirstRecords; GRIIS	SInAS database	unknown	Escape from confinement	Aquaculture	intentional	Yes	paleartic	1934
China	51	Asia	5	Sander vitreus	Sander vitreus (Mitchill, 1818)	10175	Percidae	Actinopterygii	Chordata	FRESHWATER|MARINE	present	introduced		FirstRecords; GRIIS	SInAS database	No	Escape from confinement	Aquaculture	intentional	unknown	neartic	1993
China	51	Asia	5	Sarotherodon galilaeus	Sarotherodon galilaeus (Linnaeus, 1758)	10177	Cichlidae	Actinopterygii	Chordata	FRESHWATER|MARINE	present	introduced		FirstRecords; GRIIS	SInAS database	No	Escape from confinement	Aquaculture	intentional	No	afrotropic	1964
China	51	Asia	5	Sarotherodon melanotheron	Sarotherodon melanotheron Rüppell, 1852	10178	Cichlidae	Actinopterygii	Chordata	MARINE	present	introduced		FirstRecords; GRIIS	SInAS database	unknown	Escape from confinement	Farmed animals	intentional	No	afrotropic	1960
China	51	Asia	5	Schilbe mystus	Schilbe mystus (Linnaeus, 1758)	10477	Schilbeidae	Actinopterygii	Chordata	FRESHWATER	present	introduced		FirstRecords; GRIIS	SInAS database	No	Escape from confinement	Aquaculture	intentional	unknown	afrotropic	1976
China	51	Asia	5	Sciaenops ocellatus	Sciaenops ocellatus (Linnaeus, 1766)	10186	Sciaenidae	Actinopterygii	Chordata	MARINE|MARINE	present	introduced		FirstRecords; GRIIS	SInAS database	No	Release in nature	Biological control	intentional	No	neartic	1987
China	51	Asia	5	Scleropages formosus	Scleropages formosus (Müller & Schlegel, 1840)	9689	Osteoglossidae	Actinopterygii	Chordata	FRESHWATER	present	introduced		FirstRecords	SInAS database	unknown	Escape from confinement	Ornamental purpose	intentional	No	indomalayan	1987
China	51	Asia	5	Scleropages jardinii	Scleropages jardinii (Saville-Kent, 1892)	9690	Osteoglossidae	Actinopterygii	Chordata	FRESHWATER	present	introduced		FirstRecords	SInAS database	unknown	unknown	unknown	unknown	unknown	australasia	1987
China	51	Asia	5	Scleropages leichardti	Scleropages leichardti Günther, 1864	9691	Osteoglossidae	Actinopterygii	Chordata	FRESHWATER	present	introduced		FirstRecords	SInAS database	No	Escape from confinement	Aquaculture	intentional	unknown	australasia	1988
China	51	Asia	5	Scophthalmus maximus	Scophthalmus maximus (Linnaeus, 1758)	10293	Scophthalmidae	Actinopterygii	Chordata	MARINE|MARINE	present	introduced		FirstRecords; GRIIS	SInAS database	unknown	Escape from confinement	Aquaculture	intentional	No	paleartic	1930
China	51	Asia	5	Scortum barcoo	Scortum barcoo (McCulloch & Waite, 1917)	10189	Terapontidae	Actinopterygii	Chordata	FRESHWATER	present	introduced		FirstRecords; GRIIS	SInAS database	Yes	unknown	unknown	unknown	unknown	australasia	2001
China	51	Asia	5	Silurus glanis	Silurus glanis Linnaeus, 1758	10480	Siluridae	Actinopterygii	Chordata	FRESHWATER|MARINE	present	introduced		FirstRecords; GRIIS	SInAS database	No	Escape from confinement	Aquaculture	intentional	Yes	paleartic	1957
China	51	Asia	5	Solea senegalensis	Solea senegalensis Kaup, 1858	10294	Soleidae	Actinopterygii	Chordata	MARINE	present	introduced		FirstRecords; GRIIS	SInAS database	No	Release in Nature	Fishery in the wild	intentional	No	paleartic	1942
China	51	Asia	5	Solea solea	Solea solea (Linnaeus, 1758)	10295	Soleidae	Actinopterygii	Chordata	MARINE|MARINE	present	introduced		FirstRecords; GRIIS	SInAS database	No	unknown	unknown	unknown	No	paleartic	2003
China	51	Asia	5	Sparus aurata	Sparus aurata Linnaeus, 1758	10208	Sparidae	Actinopterygii	Chordata	MARINE|MARINE	present	introduced		FirstRecords; GRIIS	SInAS database	unknown	Transport - Contaminant & Stowaway	Other transport as stowaway	unintentional	No	paleartic	1937
China	51	Asia	5	Sphoeroides testudineus	Sphoeroides testudineus (Linnaeus, 1758)	10533	Tetraodontidae	Actinopterygii	Chordata	MARINE|MARINE	present	introduced		GRIIS	SInAS database	unknown	unknown	unknown	unknown	unknown	neotropic	NA
China	51	Asia	5	Synchiropus picturatus	Synchiropus picturatus (Peters, 1877)	10220	Callionymidae	Actinopterygii	Chordata	MARINE	present	introduced		GRIIS	SInAS database	unknown	unknown	unknown	unknown	unknown	australasia_indomalayan	NA
China	51	Asia	5	Takifugu ocellatus	Takifugu ocellatus (Linnaeus, 1758)	10535	Tetraodontidae	Actinopterygii	Chordata	FRESHWATER|MARINE|MARINE	present	introduced		GRIIS	SInAS database	No	unknown	unknown	unknown	unknown	paleartic	NA
China	51	Asia	5	Takifugu rubripes	Takifugu rubripes (Temminck & Schlegel, 1850)	10536	Tetraodontidae	Actinopterygii	Chordata	FRESHWATER|MARINE|MARINE	present	introduced		GRIIS	SInAS database	unknown	unknown	unknown	unknown	No	paleartic	NA
China	51	Asia	5	Tilapia Mossambica	Tilapia mossambica (Peters, 1852)	37213	Cichlidae	Actinopterygii	Chordata	FRESHWATER	present	introduced		FirstRecords	SInAS database	No	unknown	unknown	unknown	unknown	afrotropic	1956
China	51	Asia	5	Trichopodus trichopterus	Trichopodus trichopterus (Pallas, 1770)	10243	Osphronemidae	Actinopterygii	Chordata	FRESHWATER	present	introduced		FirstRecords	SInAS database	No	unknown	unknown	unknown	No	indomalayan	1938
China	51	Asia	5	Verasper moseri	Verasper moseri Jordan & Gilbert, 1898	10297	Pleuronectidae	Actinopterygii	Chordata	MARINE	present	introduced		FirstRecords; GRIIS	SInAS database	No	unknown	unknown	unknown	No	paleartic	2004
China	51	Asia	5	Xiphophorus hellerii	Xiphophorus hellerii Heckel, 1848	9618	Poeciliidae	Actinopterygii	Chordata	FRESHWATER|MARINE	present	introduced		GRIIS	SInAS database	unknown	Escape from confinement	0	intentional	No	neotropic	1942
China	51	Asia	5	Zebrasoma flavescens	Zebrasoma flavescens (Bennett, 1828)	10267	Acanthuridae	Actinopterygii	Chordata	MARINE	present	introduced		GRIIS	SInAS database	unknown	Escape from confinement	Pet/aquarium/terrarium species	intentional	unknown	indomalayan	NA
Colombia	52	South America	2	Amatitlania nigrofasciata	Amatitlania nigrofasciata (Günther, 1867)	9710	Cichlidae	Actinopterygii	Chordata	FRESHWATER	present	introduced		GRIIS	SInAS database	Yes	Escape from confinement	Ornamental purpose	intentional	No	neotropic	NA
Colombia	52	South America	2	Arapaima gigas	Arapaima gigas (Schinz, 1822)	9675	Arapaimidae	Actinopterygii	Chordata	FRESHWATER	present	introduced		GRIIS	SInAS database	unknown	Escape from confinement	Ornamental purpose	intentional	Yes	neotropic	1963
Colombia	52	South America	2	Astyanax jordani	Astyanax jordani (Hubbs & Innes, 1936)	9131	Characidae	Actinopterygii	Chordata	FRESHWATER	present	introduced		GRIIS	SInAS database	Yes	Escape from confinement	Ornamental purpose	intentional	unknown	neotropic	NA
Colombia	52	South America	2	Balantiocheilos melanopterus	Balantiocheilos melanopterus (Bleeker, 1850)	9246	Cyprinidae	Actinopterygii	Chordata	FRESHWATER	present	introduced		GRIIS	SInAS database	unknown	Escape from confinement	Ornamental purpose	intentional	Yes	indomalayan	NA
Colombia	52	South America	2	Betta splendens	Betta splendens Regan, 1910	9760	Osphronemidae	Actinopterygii	Chordata	FRESHWATER	present	introduced		GRIIS	SInAS database	unknown	Escape from confinement	Ornamental purpose	intentional	unknown	indomalayan	NA
Colombia	52	South America	2	Caquetaia kraussii	Caquetaia kraussii (Steindachner, 1878)	9771	Cichlidae	Actinopterygii	Chordata	FRESHWATER	present	introduced		GRIIS	SInAS database	Yes	unknown	unknown	unknown	unknown	neotropic	NA
Colombia	52	South America	2	Carassius auratus	Carassius auratus (Linnaeus, 1758)	9274	Cyprinidae	Actinopterygii	Chordata	FRESHWATER|MARINE	present	introduced	established	FirstRecords; GRIIS	SInAS database	No	Escape from confinement	Aquaculture	intentional	Yes	indomalayan	1856
Colombia	52	South America	2	Cheirodon interruptus	Cheirodon interruptus (Jenyns, 1842)	9142	Characidae	Actinopterygii	Chordata	FRESHWATER	present	introduced		GRIIS	SInAS database	Yes	unknown	unknown	unknown	No	neotropic	1960
Colombia	52	South America	2	Colossoma macropomum	Colossoma macropomum (Cuvier, 1816)	9143	Serrasalmidae	Actinopterygii	Chordata	FRESHWATER	present	introduced		GRIIS	SInAS database	unknown	Escape from confinement	Botanical garden/zoo/aquaria	intentional	Yes	neotropic	2002
Colombia	52	South America	2	Coptodon rendalli	Coptodon rendalli (Boulenger, 1897)	9832	Cichlidae	Actinopterygii	Chordata	FRESHWATER|MARINE	present	introduced	established	FirstRecords	SInAS database	No	unknown	unknown	unknown	unknown	afrotropic	1953
Colombia	52	South America	2	Cyprinus carpio	Cyprinus carpio Linnaeus, 1758	9317	Cyprinidae	Actinopterygii	Chordata	FRESHWATER|MARINE	present	introduced	established	FirstRecords; GRIIS	SInAS database	unknown	Escape from confinement	Aquaculture	intentional	No	paleartic	1850
Colombia	52	South America	2	Epalzeorhynchos bicolor	Epalzeorhynchos bicolor (Smith, 1931)	9328	Cyprinidae	Actinopterygii	Chordata	FRESHWATER	present	introduced		GRIIS	SInAS database	unknown	Escape from confinement	Ornamental purpose	intentional	unknown	indomalayan	NA
Colombia	52	South America	2	Eremophilus mutisii	Eremophilus mutisii Humboldt, 1805	10415	Trichomycteridae	Actinopterygii	Chordata	FRESHWATER	present	introduced		GRIIS	SInAS database	unknown	unknown	unknown	unknown	unknown	neotropic	NA
Colombia	52	South America	2	Etroplus maculatus	Etroplus maculatus (Bloch, 1795)	9889	Cichlidae	Actinopterygii	Chordata	FRESHWATER	present	introduced		GRIIS	SInAS database	unknown	Escape from confinement	Ornamental purpose	intentional	unknown	indomalayan	NA
Colombia	52	South America	2	Grundulus bogotensis	Grundulus bogotensis (Humboldt, 1821)	9146	Characidae	Actinopterygii	Chordata	FRESHWATER	present	introduced		GRIIS	SInAS database	Yes	unknown	unknown	unknown	unknown	neotropic	NA
Colombia	52	South America	2	Gymnocorymbus ternetzi	Gymnocorymbus ternetzi (Boulenger, 1895)	9147	Characidae	Actinopterygii	Chordata	FRESHWATER	present	introduced		GRIIS	SInAS database	unknown	Escape from confinement	Botanical garden/zoo/aquaria	intentional	Yes	neotropic	NA
Colombia	52	South America	2	Helostoma temminckii	Helostoma temminckii Cuvier, 1829	9920	Helostomatidae	Actinopterygii	Chordata	FRESHWATER	present	introduced		GRIIS	SInAS database	No	unknown	unknown	unknown	unknown	indomalayan	NA
Colombia	52	South America	2	Hemichromis bimaculatus	Hemichromis bimaculatus Gill, 1862	9921	Cichlidae	Actinopterygii	Chordata	FRESHWATER|MARINE	present	introduced		GRIIS	SInAS database	unknown	Escape from confinement	Ornamental purpose	intentional	No	NA	NA
Colombia	52	South America	2	Hyphessobrycon flammeus	Hyphessobrycon flammeus Myers, 1924	9161	Characidae	Actinopterygii	Chordata	FRESHWATER	present	introduced		GRIIS	SInAS database	unknown	unknown	unknown	unknown	unknown	neotropic	NA
Colombia	52	South America	2	Hyphessobrycon megalopterus	Hyphessobrycon megalopterus (Eigenmann, 1915)	9163	Characidae	Actinopterygii	Chordata	FRESHWATER	present	introduced		GRIIS	SInAS database	No	unknown	unknown	unknown	unknown	neotropic	NA
Colombia	52	South America	2	Hypostomus plecostomus	Hypostomus plecostomus (Linnaeus, 1758)	10423	Loricariidae	Actinopterygii	Chordata	FRESHWATER	present	introduced		FirstRecords	SInAS database	unknown	Escape from confinement	Ornamental purpose	intentional	No	neotropic	1993
Colombia	52	South America	2	Hypostomus ventromaculatus	Hypostomus ventromaculatus Boeseman, 1968	10425	Loricariidae	Actinopterygii	Chordata	FRESHWATER	present	introduced		GRIIS	SInAS database	unknown	unknown	unknown	unknown	unknown	neotropic	NA
Colombia	52	South America	2	Macropodus opercularis	Macropodus opercularis (Linnaeus, 1758)	10000	Osphronemidae	Actinopterygii	Chordata	FRESHWATER|MARINE	present	introduced		GRIIS	SInAS database	unknown	Escape from confinement	Botanical garden/zoo/aquaria	intentional	unknown	indomalayan	NA
Colombia	52	South America	2	Maylandia zebra	Maylandia zebra (Boulenger, 1899)	10006	Cichlidae	Actinopterygii	Chordata	FRESHWATER	present	introduced		GRIIS	SInAS database	No	Escape from confinement	Ornamental purpose	intentional	unknown	afrotropic	NA
Colombia	52	South America	2	Melanochromis auratus	Melanochromis auratus (Boulenger, 1897)	10007	Cichlidae	Actinopterygii	Chordata	FRESHWATER	present	introduced		GRIIS	SInAS database	unknown	Escape from confinement	Ornamental purpose	intentional	No	afrotropic	NA
Colombia	52	South America	2	Melanotaenia australis	Melanotaenia australis (Castelnau, 1875)	9093	Melanotaeniidae	Actinopterygii	Chordata	FRESHWATER	present	introduced		GRIIS	SInAS database	unknown	unknown	unknown	unknown	unknown	australasia	NA
Colombia	52	South America	2	Melanotaenia boesemani	Melanotaenia boesemani Allen & Cross, 1980	9094	Melanotaeniidae	Actinopterygii	Chordata	FRESHWATER	present	introduced		GRIIS	SInAS database	unknown	Escape from confinement	Ornamental purpose	intentional	unknown	indomalayan	NA
Colombia	52	South America	2	Melanotaenia herbertaxelrodi	Melanotaenia herbertaxelrodi Allen, 1981	9095	Melanotaeniidae	Actinopterygii	Chordata	FRESHWATER	present	introduced		GRIIS	SInAS database	unknown	unknown	unknown	unknown	unknown	neotropic	NA
Colombia	52	South America	2	Melanotaenia splendida	Melanotaenia splendida (Peters, 1866)	9098	Melanotaeniidae	Actinopterygii	Chordata	FRESHWATER	present	introduced		GRIIS	SInAS database	No	unknown	unknown	unknown	unknown	australasia	NA
Austria	12	Europe	3	Lepomis gibbosus	Lepomis gibbosus (Linnaeus, 1758)	9975	Centrarchidae	Actinopterygii	Chordata	FRESHWATER	present	introduced		GRIIS	SInAS database	No	Escape from confinement	Aquaculture	intentional	No	neartic	1809
Colombia	52	South America	2	Morone chrysops	Morone chrysops (Rafinesque, 1820)	10031	Moronidae	Actinopterygii	Chordata	FRESHWATER	present	introduced		GRIIS	SInAS database	No	Escape from confinement	Aquaculture	intentional	unknown	neartic	NA
Colombia	52	South America	2	Morone saxatilis	Morone saxatilis (Walbaum, 1792)	10033	Moronidae	Actinopterygii	Chordata	FRESHWATER|MARINE|MARINE	present	introduced		GRIIS	SInAS database	unknown	Escape from confinement	Aquaculture	intentional	No	neartic	NA
Colombia	52	South America	2	Neolamprologus brichardi	Neolamprologus brichardi (Poll, 1974)	10044	Cichlidae	Actinopterygii	Chordata	FRESHWATER	present	introduced		GRIIS	SInAS database	unknown	unknown	unknown	unknown	unknown	afrotropic	NA
Colombia	52	South America	2	Oncorhynchus mykiss	Oncorhynchus mykiss (Walbaum, 1792)	10333	Salmonidae	Actinopterygii	Chordata	FRESHWATER|MARINE|MARINE	present	introduced		FirstRecords; GRIIS	SInAS database	Yes	Corridor	Interconnected waterways/basins/seas	unintentional	No	neartic	1904
Colombia	52	South America	2	Oreochromis aureus	Oreochromis aureus (Steindachner, 1864)	10058	Cichlidae	Actinopterygii	Chordata	FRESHWATER|MARINE	present	introduced		FirstRecords	SInAS database	No	Escape from confinement	Aquaculture	intentional	Yes	afrotropic	1965
Colombia	52	South America	2	Oreochromis mossambicus	Oreochromis mossambicus (Peters, 1852)	10064	Cichlidae	Actinopterygii	Chordata	FRESHWATER|MARINE	present	introduced		FirstRecords; GRIIS	SInAS database	No	Escape from confinement	Aquaculture	intentional	No	afrotropic	1923
Colombia	52	South America	2	Oreochromis niloticus	Oreochromis niloticus (Linnaeus, 1758)	10065	Cichlidae	Actinopterygii	Chordata	FRESHWATER|MARINE	present	introduced		FirstRecords; GRIIS	Schwindt et al. 2020	Yes	Escape from confinement	Aquaculture	intentional	No	afrotropic	1933
Colombia	52	South America	2	Oreochromis urolepis	Oreochromis urolepis (Norman, 1922)	10068	Cichlidae	Actinopterygii	Chordata	FRESHWATER|MARINE	present	introduced	established	FirstRecords	SInAS database	Yes	Escape from confinement	Aquaculture	intentional	Yes	afrotropic	1971
Colombia	52	South America	2	Osphronemus goramy	Osphronemus goramy Lacepède, 1801	10069	Osphronemidae	Actinopterygii	Chordata	MARINE	present	introduced		GRIIS	SInAS database	No	Escape from confinement	Aquaculture	intentional	Yes	indomalayan	NA
Colombia	52	South America	2	Pangasianodon hypophthalmus	Pangasianodon hypophthalmus (Sauvage, 1878)	10448	Pangasiidae	Actinopterygii	Chordata	FRESHWATER	present	introduced		GRIIS	SInAS database	unknown	Escape from confinement	Aquaculture	intentional	No	indomalayan	NA
Colombia	52	South America	2	Pelvicachromis pulcher	Pelvicachromis pulcher (Boulenger, 1901)	10095	Cichlidae	Actinopterygii	Chordata	FRESHWATER|MARINE	present	introduced		GRIIS	SInAS database	unknown	Escape from confinement	Ornamental purpose	intentional	unknown	afrotropic	NA
Colombia	52	South America	2	Pethia conchonius	Pethia conchonius (Hamilton, 1822)	9485	Cyprinidae	Actinopterygii	Chordata	FRESHWATER	present	introduced		GRIIS	SInAS database	unknown	unknown	unknown	unknown	unknown	indomalayan	NA
Colombia	52	South America	2	Pethia gelius	Pethia gelius (Hamilton, 1822)	9486	Cyprinidae	Actinopterygii	Chordata	FRESHWATER	present	introduced		GRIIS	SInAS database	unknown	unknown	unknown	unknown	unknown	indomalayan	NA
Colombia	52	South America	2	Pethia nigrofasciata	Pethia nigrofasciata (Günther, 1868)	9487	Cyprinidae	Actinopterygii	Chordata	FRESHWATER|MARINE	present	introduced		GRIIS	SInAS database	No	unknown	unknown	unknown	unknown	indomalayan	NA
Colombia	52	South America	2	Piaractus brachypomus	Piaractus brachypomus (Cuvier, 1818)	9181	Serrasalmidae	Actinopterygii	Chordata	FRESHWATER	present	introduced		FirstRecords; GRIIS	SInAS database	unknown	Escape from confinement	Botanical garden/zoo/aquaria	intentional	No	neotropic	1980
Colombia	52	South America	2	Piaractus mesopotamicus	Piaractus mesopotamicus (Holmberg, 1887)	9182	Serrasalmidae	Actinopterygii	Chordata	FRESHWATER	present	introduced		FirstRecords	SInAS database	No	Escape from confinement	Aquaculture	intentional	unknown	neotropic	1988
Colombia	52	South America	2	Poecilia reticulata	Poecilia reticulata Peters, 1859	9610	Poeciliidae	Actinopterygii	Chordata	FRESHWATER|MARINE	present	introduced	established	FirstRecords; GRIIS	SInAS database	unknown	Escape from confinement	0	intentional	No	neotropic	1940
Colombia	52	South America	2	Pseudotropheus johannii	Pseudotropheus johannii Eccles, 1973	10157	Cichlidae	Actinopterygii	Chordata	FRESHWATER	present	introduced		GRIIS	SInAS database	Yes	unknown	unknown	unknown	unknown	afrotropic	NA
Colombia	52	South America	2	Pterois volitans	Pterois volitans (Linnaeus, 1758)	10379	Scorpaenidae	Actinopterygii	Chordata	MARINE	present	introduced		FirstRecords	SInAS database	unknown	Corridor	Interconnected waterways/basins/seas	unintentional	Yes	indomalayan	2008
Colombia	52	South America	2	Puntigrus tetrazona	Puntigrus tetrazona (Bleeker, 1855)	9507	Cyprinidae	Actinopterygii	Chordata	FRESHWATER	present	introduced		GRIIS	SInAS database	unknown	unknown	unknown	unknown	unknown	indomalayan	1979
Colombia	52	South America	2	Puntius titteya	Puntius titteya Deraniyagala, 1929	9509	Cyprinidae	Actinopterygii	Chordata	FRESHWATER	present	introduced		GRIIS	SInAS database	unknown	Escape from confinement	Ornamental purpose	intentional	unknown	paleartic	NA
Colombia	52	South America	2	Rocio octofasciata	Rocio octofasciata (Regan, 1903)	10172	Cichlidae	Actinopterygii	Chordata	FRESHWATER	present	introduced		GRIIS	SInAS database	Yes	Escape from confinement	Ornamental purpose	intentional	unknown	neotropic	NA
Colombia	52	South America	2	Salvelinus fontinalis	Salvelinus fontinalis (Mitchill, 1814)	10353	Salmonidae	Actinopterygii	Chordata	FRESHWATER|MARINE|MARINE	present	introduced		FirstRecords	SInAS database	Yes	Escape from confinement	Aquaculture	intentional	Yes	neartic	1904
Colombia	52	South America	2	Thorichthys meeki	Thorichthys meeki Brind, 1918	10229	Cichlidae	Actinopterygii	Chordata	FRESHWATER	present	introduced		GRIIS	SInAS database	No	Escape from confinement	Ornamental purpose	intentional	unknown	neotropic	NA
Colombia	52	South America	2	Trichopodus pectoralis	Trichopodus pectoralis Regan, 1910	10242	Osphronemidae	Actinopterygii	Chordata	FRESHWATER	present	introduced		GRIIS	SInAS database	unknown	unknown	unknown	unknown	No	indomalayan	NA
Colombia	52	South America	2	Tropheops tropheops	Tropheops tropheops (Regan, 1922)	10251	Cichlidae	Actinopterygii	Chordata	FRESHWATER	present	introduced		GRIIS	SInAS database	No	unknown	unknown	unknown	No	afrotropic	NA
Colombia	52	South America	2	Xiphophorus hellerii	Xiphophorus hellerii Heckel, 1848	9618	Poeciliidae	Actinopterygii	Chordata	FRESHWATER|MARINE	present	introduced		GRIIS	SInAS database	No	Escape from confinement	0	intentional	No	neotropic	NA
Colombia	52	South America	2	Xiphophorus maculatus	Xiphophorus maculatus (Günther, 1866)	9619	Poeciliidae	Actinopterygii	Chordata	MARINE	present	introduced		GRIIS	SInAS database	unknown	Escape from confinement	0	intentional	No	neotropic	1993
Colombia	52	South America	2	Xiphophorus variatus	Xiphophorus variatus (Meek, 1904)	9620	Poeciliidae	Actinopterygii	Chordata	FRESHWATER	present	introduced		GRIIS	SInAS database	No	Escape from confinement	Botanical garden/zoo/aquaria	intentional	unknown	neartic_neotropic	NA
Comoros	130	Africa	4	Gambusia affinis	Gambusia affinis (Baird & Girard, 1853)	9590	Poeciliidae	Actinopterygii	Chordata	FRESHWATER|MARINE	present	introduced		GRIIS	SInAS database	No	Release in nature	Biological control	intentional	No	neartic	1925
Comoros	130	Africa	4	Oreochromis niloticus	Oreochromis niloticus (Linnaeus, 1758)	10065	Cichlidae	Actinopterygii	Chordata	FRESHWATER|MARINE	present	introduced		GRIIS	SInAS database	No	Escape from confinement	Aquaculture	intentional	No	afrotropic	1657
Comoros	130	Africa	4	Poecilia reticulata	Poecilia reticulata Peters, 1859	9610	Poeciliidae	Actinopterygii	Chordata	FRESHWATER|MARINE	present	introduced		GRIIS	SInAS database	No	Escape from confinement	0	intentional	No	neotropic	1908
Congo	44	Africa	4	Clarias gariepinus	Clarias gariepinus (Burchell, 1822)	10400	Clariidae	Actinopterygii	Chordata	FRESHWATER	present	introduced		GRIIS	SInAS database	unknown	Escape from confinement	Aquaculture	intentional	No	afrotropic	1972
Congo	44	Africa	4	Coptodon rendalli	Coptodon rendalli (Boulenger, 1897)	9832	Cichlidae	Actinopterygii	Chordata	FRESHWATER|MARINE	present	introduced	established	FirstRecords	SInAS database	No	unknown	unknown	unknown	unknown	afrotropic	1948
Congo	44	Africa	4	Cyprinus carpio	Cyprinus carpio Linnaeus, 1758	9317	Cyprinidae	Actinopterygii	Chordata	FRESHWATER|MARINE	present	introduced		GRIIS	SInAS database	No	Escape from confinement	Aquaculture	intentional	No	paleartic	1859
Congo	44	Africa	4	Heterotis niloticus	Heterotis niloticus (Cuvier, 1829)	9680	Arapaimidae	Actinopterygii	Chordata	FRESHWATER	present	introduced		GRIIS	SInAS database	No	Escape from confinement	Aquaculture	intentional	No	afrotropic	1950
Belarus	38	Europe	3	Lepomis gibbosus	Lepomis gibbosus (Linnaeus, 1758)	9975	Centrarchidae	Actinopterygii	Chordata	FRESHWATER	present	introduced		GRIIS	SInAS database	No	Escape from confinement	Aquaculture	intentional	No	neartic	1809
Belgium	22	Europe	3	Lepomis gibbosus	Lepomis gibbosus (Linnaeus, 1758)	9975	Centrarchidae	Actinopterygii	Chordata	FRESHWATER	present	introduced	established	FirstRecords; GRIIS	SInAS database	No	Escape from confinement	Aquaculture	intentional	No	neartic	1809
Bosnia and Herz.	19	Europe	3	Lepomis gibbosus	Lepomis gibbosus (Linnaeus, 1758)	9975	Centrarchidae	Actinopterygii	Chordata	FRESHWATER	present	introduced		GRIIS	SInAS database	No	Escape from confinement	Aquaculture	intentional	No	neartic	1809
Congo	44	Africa	4	Oncorhynchus mykiss	Oncorhynchus mykiss (Walbaum, 1792)	10333	Salmonidae	Actinopterygii	Chordata	FRESHWATER|MARINE|MARINE	present	introduced		GRIIS	SInAS database	No	Corridor	Interconnected waterways/basins/seas	unintentional	No	neartic	1880
Congo	44	Africa	4	Oreochromis mossambicus	Oreochromis mossambicus (Peters, 1852)	10064	Cichlidae	Actinopterygii	Chordata	FRESHWATER|MARINE	present	introduced		GRIIS	SInAS database	No	Escape from confinement	Aquaculture	intentional	No	afrotropic	1941
Congo	44	Africa	4	Oreochromis niloticus	Oreochromis niloticus (Linnaeus, 1758)	10065	Cichlidae	Actinopterygii	Chordata	FRESHWATER|MARINE	present	introduced		GRIIS	SInAS database	No	Escape from confinement	Aquaculture	intentional	No	afrotropic	1657
Congo	44	Africa	4	Poecilia reticulata	Poecilia reticulata Peters, 1859	9610	Poeciliidae	Actinopterygii	Chordata	FRESHWATER|MARINE	present	introduced		GRIIS	SInAS database	No	Escape from confinement	0	intentional	No	neotropic	1908
Cook Is.	47	Oceania	7	Gambusia affinis	Gambusia affinis (Baird & Girard, 1853)	9590	Poeciliidae	Actinopterygii	Chordata	FRESHWATER|MARINE	present	introduced		GRIIS	SInAS database	Yes	Release in nature	Biological control	intentional	No	neartic	1925
Cook Is.	47	Oceania	7	Gambusia holbrooki	Gambusia holbrooki Girard, 1859	9592	Poeciliidae	Actinopterygii	Chordata	FRESHWATER|MARINE	present	introduced		GRIIS	SInAS database	No	Escape from confinement	Aquaculture	intentional	Yes	neartic	1925
Cook Is.	47	Oceania	7	Oreochromis mossambicus	Oreochromis mossambicus (Peters, 1852)	10064	Cichlidae	Actinopterygii	Chordata	FRESHWATER|MARINE	present	introduced	established	FirstRecords; GRIIS	SInAS database	No	Escape from confinement	Aquaculture	intentional	No	afrotropic	1954
Cook Is.	47	Oceania	7	Poecilia reticulata	Poecilia reticulata Peters, 1859	9610	Poeciliidae	Actinopterygii	Chordata	FRESHWATER|MARINE	present	introduced		GRIIS	SInAS database	Yes	Escape from confinement	0	intentional	No	neotropic	1942
Costa Rica	53	North America	1	Carassius auratus	Carassius auratus (Linnaeus, 1758)	9274	Cyprinidae	Actinopterygii	Chordata	FRESHWATER|MARINE	present	introduced		GRIIS	SInAS database	No	Escape from confinement	Aquaculture	intentional	Yes	indomalayan	1607
Costa Rica	53	North America	1	Cyprinus carpio	Cyprinus carpio Linnaeus, 1758	9317	Cyprinidae	Actinopterygii	Chordata	FRESHWATER|MARINE	present	introduced	established	FirstRecords; GRIIS	SInAS database	No	Escape from confinement	Aquaculture	intentional	No	paleartic	1815
Brazil	33	South America	2	Lepomis gibbosus	Lepomis gibbosus (Linnaeus, 1758)	9975	Centrarchidae	Actinopterygii	Chordata	FRESHWATER	present	introduced		FirstRecords; GRIIS	SInAS database	No	Escape from confinement	Aquaculture	intentional	No	neartic	1966
Costa Rica	53	North America	1	Oncorhynchus mykiss	Oncorhynchus mykiss (Walbaum, 1792)	10333	Salmonidae	Actinopterygii	Chordata	FRESHWATER|MARINE|MARINE	present	introduced	established	FirstRecords; GRIIS	SInAS database	Yes	Corridor	Interconnected waterways/basins/seas	unintentional	No	neartic	1876
Costa Rica	53	North America	1	Oreochromis aureus	Oreochromis aureus (Steindachner, 1864)	10058	Cichlidae	Actinopterygii	Chordata	FRESHWATER|MARINE	present	introduced	established	FirstRecords; GRIIS	SInAS database	No	Escape from confinement	Aquaculture	intentional	Yes	afrotropic	1909
Costa Rica	53	North America	1	Oreochromis mossambicus	Oreochromis mossambicus (Peters, 1852)	10064	Cichlidae	Actinopterygii	Chordata	FRESHWATER|MARINE	present	introduced	established	FirstRecords	SInAS database	No	Escape from confinement	Aquaculture	intentional	No	afrotropic	1909
Costa Rica	53	North America	1	Oreochromis niloticus	Oreochromis niloticus (Linnaeus, 1758)	10065	Cichlidae	Actinopterygii	Chordata	FRESHWATER|MARINE	present	introduced	established	FirstRecords; GRIIS	SInAS database	Yes	Escape from confinement	Aquaculture	intentional	No	afrotropic	1964
Costa Rica	53	North America	1	Oreochromis urolepis	Oreochromis urolepis (Norman, 1922)	10068	Cichlidae	Actinopterygii	Chordata	FRESHWATER|MARINE	present	introduced		GRIIS	SInAS database	No	Escape from confinement	Aquaculture	intentional	Yes	afrotropic	1963
Costa Rica	53	North America	1	Poecilia reticulata	Poecilia reticulata Peters, 1859	9610	Poeciliidae	Actinopterygii	Chordata	FRESHWATER|MARINE	present	introduced		GRIIS	SInAS database	Yes	Escape from confinement	0	intentional	No	neotropic	1922
Costa Rica	53	North America	1	Pterois volitans	Pterois volitans (Linnaeus, 1758)	10379	Scorpaenidae	Actinopterygii	Chordata	MARINE	present	introduced	established	FirstRecords; GRIIS	SInAS database	Yes	Corridor	Interconnected waterways/basins/seas	unintentional	Yes	indomalayan	1985
Costa Rica	53	North America	1	Pterygoplichthys pardalis	Pterygoplichthys pardalis (Castelnau, 1855)	10473	Loricariidae	Actinopterygii	Chordata	FRESHWATER	present	introduced		GRIIS	SInAS database	unknown	Escape from confinement	Ornamental purpose	intentional	Yes	neotropic	1990
Costa Rica	53	North America	1	Xiphophorus variatus	Xiphophorus variatus (Meek, 1904)	9620	Poeciliidae	Actinopterygii	Chordata	FRESHWATER	present	introduced		GRIIS	SInAS database	No	Escape from confinement	Botanical garden/zoo/aquaria	intentional	unknown	neartic_neotropic	1960
Côte d'Ivoire	46	Africa	4	Cyprinus carpio	Cyprinus carpio Linnaeus, 1758	9317	Cyprinidae	Actinopterygii	Chordata	FRESHWATER|MARINE	present	introduced	established	FirstRecords; GRIIS	SInAS database	No	Escape from confinement	Aquaculture	intentional	No	paleartic	1859
Côte d'Ivoire	46	Africa	4	Cyprinus carpio carpio	Cyprinus carpio var. carpio	9318	Cyprinidae	Actinopterygii	Chordata	FRESHWATER|MARINE	present	introduced		GRIIS	SInAS database	No	unknown	unknown	unknown	No	paleartic	NA
Côte d'Ivoire	46	Africa	4	Gambusia affinis	Gambusia affinis (Baird & Girard, 1853)	9590	Poeciliidae	Actinopterygii	Chordata	FRESHWATER|MARINE	present	introduced		GRIIS	SInAS database	Yes	Release in nature	Biological control	intentional	No	neartic	1925
Côte d'Ivoire	46	Africa	4	Gambusia holbrooki	Gambusia holbrooki Girard, 1859	9592	Poeciliidae	Actinopterygii	Chordata	FRESHWATER|MARINE	present	introduced		GRIIS	SInAS database	No	Escape from confinement	Aquaculture	intentional	Yes	neartic	1925
Côte d'Ivoire	46	Africa	4	Heterotis niloticus	Heterotis niloticus (Cuvier, 1829)	9680	Arapaimidae	Actinopterygii	Chordata	FRESHWATER	present	introduced		FirstRecords; GRIIS	SInAS database	No	Escape from confinement	Aquaculture	intentional	No	afrotropic	1950
Côte d'Ivoire	46	Africa	4	Ictalurus punctatus	Ictalurus punctatus (Rafinesque, 1818)	10428	Ictaluridae	Actinopterygii	Chordata	FRESHWATER	present	introduced		GRIIS	SInAS database	No	Escape from confinement	Aquaculture	intentional	No	neartic	1970
Côte d'Ivoire	46	Africa	4	Oreochromis macrochir	Oreochromis macrochir (Boulenger, 1912)	10062	Cichlidae	Actinopterygii	Chordata	FRESHWATER	present	introduced		GRIIS	SInAS database	No	Escape from confinement	Aquaculture	intentional	No	afrotropic	1948
Côte d'Ivoire	46	Africa	4	Oreochromis niloticus	Oreochromis niloticus (Linnaeus, 1758)	10065	Cichlidae	Actinopterygii	Chordata	FRESHWATER|MARINE	present	introduced	established	FirstRecords	SInAS database	Yes	Escape from confinement	Aquaculture	intentional	No	afrotropic	1657
Côte d'Ivoire	46	Africa	4	Oreochromis urolepis	Oreochromis urolepis (Norman, 1922)	10068	Cichlidae	Actinopterygii	Chordata	FRESHWATER|MARINE	present	introduced	established	FirstRecords	SInAS database	Yes	Escape from confinement	Aquaculture	intentional	Yes	afrotropic	NA
Croatia	105	Europe	3	Ameiurus melas	Ameiurus melas (Rafinesque, 1820)	10389	Ictaluridae	Actinopterygii	Chordata	FRESHWATER	present	introduced		GRIIS	SInAS database	No	Escape from confinement	Aquaculture	intentional	Yes	neartic	1871
Croatia	105	Europe	3	Ameiurus nebulosus	Ameiurus nebulosus (Lesueur, 1819)	10391	Ictaluridae	Actinopterygii	Chordata	FRESHWATER	present	introduced	established	FirstRecords; GRIIS	SInAS database	Yes	Escape from confinement	Aquaculture	intentional	No	neartic	1871
Croatia	105	Europe	3	Carassius auratus	Carassius auratus (Linnaeus, 1758)	9274	Cyprinidae	Actinopterygii	Chordata	FRESHWATER|MARINE	present	introduced		GRIIS	SInAS database	No	Escape from confinement	Aquaculture	intentional	Yes	indomalayan	1500
Croatia	105	Europe	3	Carassius gibelio	Carassius gibelio (Bloch, 1782)	9278	Cyprinidae	Actinopterygii	Chordata	FRESHWATER|MARINE	present	introduced		GRIIS	SInAS database	No	Escape from confinement	Ornamental purpose	intentional	No	paleartic	1608
Croatia	105	Europe	3	Coregonus lavaretus	Coregonus lavaretus (Linnaeus, 1758)	10306	Salmonidae	Actinopterygii	Chordata	FRESHWATER|MARINE|MARINE	present	introduced		GRIIS	SInAS database	No	Escape from confinement	Aquaculture	intentional	No	paleartic	1880
Croatia	105	Europe	3	Coregonus peled	Coregonus peled (Gmelin, 1789)	10315	Salmonidae	Actinopterygii	Chordata	FRESHWATER|MARINE|MARINE	present	introduced		GRIIS	SInAS database	No	Escape from confinement	Aquaculture	intentional	No	paleartic	1954
Croatia	105	Europe	3	Cyclopterus lumpus	Cyclopterus lumpus Linnaeus, 1758	10369	Cyclopteridae	Actinopterygii	Chordata	MARINE	present	introduced		FirstRecords; GRIIS	SInAS database	No	unknown	unknown	unknown	No	paleartic	2004
Croatia	105	Europe	3	Elates ransonnettii	Elates ransonnettii (Steindachner, 1876)	10370	Platycephalidae	Actinopterygii	Chordata	MARINE	present	introduced		GRIIS	SInAS database/EASIN	No	Transport - Contaminant & Stowaway	ship/boat ballast water	unintentional	No	indomalayan_australasia	2005
Croatia	105	Europe	3	Epinephelus coioides	Epinephelus coioides (Hamilton, 1822)	9864	Serranidae	Actinopterygii	Chordata	MARINE|MARINE	present	introduced		GRIIS	SInAS database	No	Corridor	Interconnected waterways/basins/seas	unintentional	No	indomalayan_australasia	1998
Croatia	105	Europe	3	Equulites klunzingeri	Equulites klunzingeri (Steindachner, 1898)	9876	Leiognathidae	Actinopterygii	Chordata	MARINE	present	introduced	established	FirstRecords; GRIIS	SInAS database	No	Corridor	Interconnected waterways/basins/seas	unintentional	No	paleartic	1937
Croatia	105	Europe	3	Fistularia commersonii	Fistularia commersonii Rüppell, 1838	10501	Fistulariidae	Actinopterygii	Chordata	MARINE	present	introduced		GRIIS	SInAS database	No	Corridor	Interconnected waterways/basins/seas	unintentional	No	NA	1999
Croatia	105	Europe	3	Gambusia affinis	Gambusia affinis (Baird & Girard, 1853)	9590	Poeciliidae	Actinopterygii	Chordata	FRESHWATER|MARINE	present	introduced		GRIIS	SInAS database	Yes	Release in nature	Biological control	intentional	No	neartic	1921
Croatia	105	Europe	3	Gambusia holbrooki	Gambusia holbrooki Girard, 1859	9592	Poeciliidae	Actinopterygii	Chordata	FRESHWATER|MARINE	present	introduced		GRIIS	SInAS database	No	Escape from confinement	Aquaculture	intentional	Yes	neartic	1921
Croatia	105	Europe	3	Hemiramphus far	Hemiramphus far (Forsskål, 1775)	9110	Hemiramphidae	Actinopterygii	Chordata	MARINE	present	introduced		GRIIS	SInAS database	No	Corridor	Interconnected waterways/basins/seas	unintentional	No	indomalayan	1937
Croatia	105	Europe	3	Holacanthus ciliaris	Holacanthus ciliaris (Linnaeus, 1758)	9940	Pomacanthidae	Actinopterygii	Chordata	MARINE	present	introduced		GRIIS	SInAS database	No	unknown	unknown	unknown	No	indomalayan	NA
Croatia	105	Europe	3	Lagocephalus lagocephalus	Lagocephalus lagocephalus (Linnaeus, 1758)	10523	Tetraodontidae	Actinopterygii	Chordata	MARINE	present	introduced		FirstRecords	SInAS database	No	unknown	unknown	unknown	unknown	NA	2004
Croatia	105	Europe	3	Lagocephalus sceleratus	Lagocephalus sceleratus (Gmelin, 1789)	10525	Tetraodontidae	Actinopterygii	Chordata	MARINE	present	introduced		GRIIS	SInAS database	unknown	Corridor	Interconnected waterways/basins/seas	unintentional	No	NA	2004
Croatia	105	Europe	3	Lappanella fasciata	Lappanella fasciata (Cocco, 1833)	9963	Labridae	Actinopterygii	Chordata	MARINE	present	introduced		FirstRecords	SInAS database	No	unknown	unknown	unknown	unknown	paleartic	2005
Bulgaria	24	Europe	3	Lepomis gibbosus	Lepomis gibbosus (Linnaeus, 1758)	9975	Centrarchidae	Actinopterygii	Chordata	FRESHWATER	present	introduced	established	FirstRecords; GRIIS	SInAS database	No	Escape from confinement	Aquaculture	intentional	No	neartic	1809
Canada	40	North America	1	Lepomis gibbosus	Lepomis gibbosus (Linnaeus, 1758)	9975	Centrarchidae	Actinopterygii	Chordata	FRESHWATER	present	introduced		GRIIS	SInAS database	unknown	Escape from confinement	Aquaculture	intentional	No	neartic	1929
Croatia	105	Europe	3	Morone saxatilis	Morone saxatilis (Walbaum, 1792)	10033	Moronidae	Actinopterygii	Chordata	FRESHWATER|MARINE|MARINE	present	introduced		GRIIS	SInAS database	Yes	Escape from confinement	Aquaculture	intentional	No	neartic	1964
Croatia	105	Europe	3	Neogobius fluviatilis	Neogobius fluviatilis (Pallas, 1814)	10042	Gobiidae	Actinopterygii	Chordata	FRESHWATER|MARINE	present	introduced		FirstRecords; GRIIS	SInAS database	No	Corridor	Interconnected waterways/basins/seas	unintentional	Yes	paleartic	1936
Croatia	105	Europe	3	Neogobius melanostomus	Neogobius melanostomus (Pallas, 1814)	10043	Gobiidae	Actinopterygii	Chordata	FRESHWATER|MARINE|MARINE	present	introduced		FirstRecords; GRIIS	SInAS database	No	Corridor	Interconnected waterways/basins/seas	unintentional	No	paleartic	1930
Croatia	105	Europe	3	Oncorhynchus mykiss	Oncorhynchus mykiss (Walbaum, 1792)	10333	Salmonidae	Actinopterygii	Chordata	FRESHWATER|MARINE|MARINE	present	introduced		GRIIS	SInAS database	No	Corridor	Interconnected waterways/basins/seas	unintentional	No	neartic	1879
Croatia	105	Europe	3	Oplegnathus fasciatus	Oplegnathus fasciatus (Temminck & Schlegel, 1844)	10056	Oplegnathidae	Actinopterygii	Chordata	MARINE	present	introduced		GRIIS	SInAS database/EASIN	No	Transport - Contaminant & Stowaway	ship/boat ballast water	unintentional	No	indomalayan	2009
Croatia	105	Europe	3	Oreochromis niloticus	Oreochromis niloticus (Linnaeus, 1758)	10065	Cichlidae	Actinopterygii	Chordata	FRESHWATER|MARINE	present	introduced		GRIIS	SInAS database	No	Escape from confinement	Aquaculture	intentional	No	afrotropic	1957
Croatia	105	Europe	3	Pagrus major	Pagrus major (Temminck & Schlegel, 1843)	10076	Sparidae	Actinopterygii	Chordata	MARINE	present	introduced	established	FirstRecords; GRIIS	SInAS database	No	Escape from confinement	Aquaculture	intentional	No	indomalayan	1983
Croatia	105	Europe	3	Pampus argenteus	Pampus argenteus (Euphrasen, 1788)	10077	Stromateidae	Actinopterygii	Chordata	MARINE	present	introduced	established	FirstRecords; GRIIS	SInAS database	No	Transport - Contaminant & Stowaway	Other transport as stowaway	unintentional	No	indomalayan	1896
Croatia	105	Europe	3	Paranthias furcifer	Paranthias furcifer (Valenciennes, 1828)	10090	Serranidae	Actinopterygii	Chordata	MARINE	present	introduced		FirstRecords; GRIIS	SInAS database	No	unknown	unknown	unknown	No	neotropic	2011
Croatia	105	Europe	3	Parexocoetus mento	Parexocoetus mento (Valenciennes, 1847)	9115	Exocoetidae	Actinopterygii	Chordata	MARINE	present	introduced		GRIIS	SInAS database	Yes	Corridor	Interconnected waterways/basins/seas	unintentional	No	indomalayan_australasia	1937
Croatia	105	Europe	3	Perccottus glenii	Perccottus glenii Dybowski, 1877	10103	Odontobutidae	Actinopterygii	Chordata	FRESHWATER|MARINE	present	introduced		FirstRecords; GRIIS	SInAS database	No	Escape from confinement	Aquaculture	intentional	Yes	paleartic	1948
Croatia	105	Europe	3	Piaractus brachypomus	Piaractus brachypomus (Cuvier, 1818)	9181	Serrasalmidae	Actinopterygii	Chordata	FRESHWATER	present	introduced		GRIIS	SInAS database	No	Escape from confinement	Botanical garden/zoo/aquaria	intentional	No	neotropic	2001
Croatia	105	Europe	3	Ponticola kessleri	Ponticola kessleri (Günther, 1861)	10142	Gobiidae	Actinopterygii	Chordata	FRESHWATER|MARINE	present	introduced		FirstRecords; GRIIS	SInAS database/EASIN	No	Corridor	Interconnected waterways/basins/seas	unintentional	No	paleartic	1986
Croatia	105	Europe	3	Salvelinus alpinus	Salvelinus alpinus (Linnaeus, 1758)	10351	Salmonidae	Actinopterygii	Chordata	FRESHWATER|MARINE|MARINE	present	introduced	established	FirstRecords; GRIIS	SInAS database	Yes	Escape from confinement	Aquaculture	intentional	No	paleartic	1603
Croatia	105	Europe	3	Salvelinus fontinalis	Salvelinus fontinalis (Mitchill, 1814)	10353	Salmonidae	Actinopterygii	Chordata	FRESHWATER|MARINE|MARINE	present	introduced		GRIIS	SInAS database	Yes	Escape from confinement	Aquaculture	intentional	Yes	neartic	1850
Croatia	105	Europe	3	Siganus luridus	Siganus luridus (Rüppell, 1829)	10199	Siganidae	Actinopterygii	Chordata	MARINE	present	introduced		GRIIS	SInAS database	Yes	Corridor	Interconnected waterways/basins/seas	unintentional	Yes	indomalayan	1964
Croatia	105	Europe	3	Siganus rivulatus	Siganus rivulatus Forsskål & Niebuhr, 1775	10200	Siganidae	Actinopterygii	Chordata	MARINE	present	introduced	established	FirstRecords; GRIIS	SInAS database	Yes	Corridor	Interconnected waterways/basins/seas	unintentional	Yes	afrotropic	1925
Croatia	105	Europe	3	Sphyraena chrysotaenia	Sphyraena chrysotaenia Klunzinger, 1884	10209	Sphyraenidae	Actinopterygii	Chordata	MARINE	present	introduced	established	FirstRecords; GRIIS	SInAS database	Yes	Corridor	Interconnected waterways/basins/seas	unintentional	Yes	indomalayan	1964
Croatia	105	Europe	3	Stephanolepis diaspros	Stephanolepis diaspros Fraser-Brunner, 1940	10534	Monacanthidae	Actinopterygii	Chordata	MARINE	present	introduced		GRIIS	SInAS database	No	Corridor	Interconnected waterways/basins/seas	unintentional	Yes	indomalayan	1935
Croatia	105	Europe	3	Terapon theraps	Terapon theraps Cuvier, 1829	10226	Terapontidae	Actinopterygii	Chordata	FRESHWATER|MARINE|MARINE	present	introduced		GRIIS	SInAS database	No	unknown	unknown	unknown	No	indomalayan_australasia	2007
Cuba	54	North America	1	Clarias gariepinus	Clarias gariepinus (Burchell, 1822)	10400	Clariidae	Actinopterygii	Chordata	FRESHWATER	present	introduced		FirstRecords; GRIIS	SInAS database	Yes	Escape from confinement	Aquaculture	intentional	No	afrotropic	1999
Cuba	54	North America	1	Colossoma macropomum	Colossoma macropomum (Cuvier, 1816)	9143	Serrasalmidae	Actinopterygii	Chordata	FRESHWATER	present	introduced		FirstRecords; GRIIS	SInAS database	unknown	Escape from confinement	Botanical garden/zoo/aquaria	intentional	Yes	neotropic	1968
Cuba	54	North America	1	Coptodon rendalli	Coptodon rendalli (Boulenger, 1897)	9832	Cichlidae	Actinopterygii	Chordata	FRESHWATER|MARINE	present	introduced	established	FirstRecords; GRIIS	SInAS database	No	unknown	unknown	unknown	unknown	afrotropic	1956
Cuba	54	North America	1	Cyprinus carpio	Cyprinus carpio Linnaeus, 1758	9317	Cyprinidae	Actinopterygii	Chordata	FRESHWATER|MARINE	present	introduced	established	FirstRecords; GRIIS	SInAS database	No	Escape from confinement	Aquaculture	intentional	No	paleartic	1815
Cuba	54	North America	1	Ictalurus punctatus	Ictalurus punctatus (Rafinesque, 1818)	10428	Ictaluridae	Actinopterygii	Chordata	FRESHWATER	present	introduced		FirstRecords; GRIIS	SInAS database	No	Escape from confinement	Aquaculture	intentional	No	neartic	1938
Cuba	54	North America	1	Ictiobus cyprinellus	Ictiobus cyprinellus (Valenciennes, 1844)	9372	Catostomidae	Actinopterygii	Chordata	FRESHWATER	present	introduced		FirstRecords; GRIIS	SInAS database	No	Escape from confinement	Aquaculture	intentional	No	neartic	1981
Cuba	54	North America	1	Ictiobus niger	Ictiobus niger (Rafinesque, 1819)	9373	Catostomidae	Actinopterygii	Chordata	FRESHWATER	present	introduced		FirstRecords; GRIIS	SInAS database	No	Escape from confinement	Aquaculture	intentional	No	neartic	1981
Cuba	54	North America	1	Lates niloticus	Lates niloticus (Linnaeus, 1758)	9970	Latidae	Actinopterygii	Chordata	FRESHWATER	present	introduced	established	FirstRecords; GRIIS	SInAS database	No	Release in Nature	Fishery in the wild	intentional	No	afrotropic	1979
Chile	48	South America	2	Lepomis gibbosus	Lepomis gibbosus (Linnaeus, 1758)	9975	Centrarchidae	Actinopterygii	Chordata	FRESHWATER	present	introduced		GRIIS	SInAS database	Yes	Escape from confinement	Aquaculture	intentional	No	neartic	1966
Congo	44	Africa	4	Lepomis gibbosus	Lepomis gibbosus (Linnaeus, 1758)	9975	Centrarchidae	Actinopterygii	Chordata	FRESHWATER	present	introduced		GRIIS	SInAS database	No	Escape from confinement	Aquaculture	intentional	No	neartic	1910
Croatia	105	Europe	3	Lepomis gibbosus	Lepomis gibbosus (Linnaeus, 1758)	9975	Centrarchidae	Actinopterygii	Chordata	FRESHWATER	present	introduced	established	FirstRecords; GRIIS	SInAS database	No	Escape from confinement	Aquaculture	intentional	No	neartic	1809
Cuba	54	North America	1	Oreochromis aureus	Oreochromis aureus (Steindachner, 1864)	10058	Cichlidae	Actinopterygii	Chordata	FRESHWATER|MARINE	present	introduced		FirstRecords; GRIIS	SInAS database	No	Escape from confinement	Aquaculture	intentional	Yes	afrotropic	1909
Cuba	54	North America	1	Oreochromis mossambicus	Oreochromis mossambicus (Peters, 1852)	10064	Cichlidae	Actinopterygii	Chordata	FRESHWATER|MARINE	present	introduced	established	FirstRecords; GRIIS	SInAS database	No	Escape from confinement	Aquaculture	intentional	No	afrotropic	1909
Cuba	54	North America	1	Oreochromis niloticus	Oreochromis niloticus (Linnaeus, 1758)	10065	Cichlidae	Actinopterygii	Chordata	FRESHWATER|MARINE	present	introduced		FirstRecords; GRIIS	SInAS database	Yes	Escape from confinement	Aquaculture	intentional	No	afrotropic	1964
Cuba	54	North America	1	Oreochromis urolepis	Oreochromis urolepis (Norman, 1922)	10068	Cichlidae	Actinopterygii	Chordata	FRESHWATER|MARINE	present	introduced	established	FirstRecords; GRIIS	SInAS database	No	Escape from confinement	Aquaculture	intentional	Yes	afrotropic	1963
Cuba	54	North America	1	Oryzias latipes	Oryzias latipes (Temminck & Schlegel, 1846)	9113	Adrianichthyidae	Actinopterygii	Chordata	FRESHWATER|MARINE	present	introduced		FirstRecords; GRIIS	SInAS database	No	unknown	unknown	unknown	No	indomalayan	1922
Cuba	54	North America	1	Parachromis managuensis	Parachromis managuensis (Günther, 1867)	10085	Cichlidae	Actinopterygii	Chordata	MARINE	present	introduced		FirstRecords; GRIIS	SInAS database	No	Escape from confinement	Botanical garden/zoo/aquaria	intentional	No	neotropic	1956
Cuba	54	North America	1	Piaractus brachypomus	Piaractus brachypomus (Cuvier, 1818)	9181	Serrasalmidae	Actinopterygii	Chordata	FRESHWATER	present	introduced		FirstRecords; GRIIS	SInAS database	No	Escape from confinement	Botanical garden/zoo/aquaria	intentional	No	neotropic	1982
Cuba	54	North America	1	Poecilia reticulata	Poecilia reticulata Peters, 1859	9610	Poeciliidae	Actinopterygii	Chordata	FRESHWATER|MARINE	present	introduced		GRIIS	SInAS database	Yes	Escape from confinement	0	intentional	No	neotropic	1922
Cuba	54	North America	1	Pterois miles	Pterois miles (Bennett, 1828)	10377	Scorpaenidae	Actinopterygii	Chordata	MARINE	present	introduced		GRIIS	SInAS database	Yes	Corridor	Interconnected waterways/basins/seas	unintentional	Yes	indomalayan	1993
Cuba	54	North America	1	Pterois volitans	Pterois volitans (Linnaeus, 1758)	10379	Scorpaenidae	Actinopterygii	Chordata	MARINE	present	introduced	established	FirstRecords; GRIIS	SInAS database	No	Corridor	Interconnected waterways/basins/seas	unintentional	Yes	indomalayan	1985
Curaçao	56	South America	2	Oreochromis mossambicus	Oreochromis mossambicus (Peters, 1852)	10064	Cichlidae	Actinopterygii	Chordata	FRESHWATER|MARINE	present	introduced	established	FirstRecords	SInAS database	Yes	Escape from confinement	Aquaculture	intentional	No	afrotropic	1923
Curaçao	56	South America	2	Pterois volitans	Pterois volitans (Linnaeus, 1758)	10379	Scorpaenidae	Actinopterygii	Chordata	MARINE	present	introduced	established	FirstRecords	SInAS database	No	Corridor	Interconnected waterways/basins/seas	unintentional	Yes	indomalayan	2008
Cyprus	58	Europe	3	Acanthurus coeruleus	Acanthurus coeruleus Bloch & Schneider, 1801	9701	Acanthuridae	Actinopterygii	Chordata	MARINE	present	introduced		FirstRecords; GRIIS	SInAS database	No	unknown	unknown	unknown	No	neotropic	2011
Cyprus	58	Europe	3	Alepes djedaba	Alepes djedaba (Forsskål, 1775)	9708	Carangidae	Actinopterygii	Chordata	MARINE	present	introduced	established	FirstRecords; GRIIS	SInAS database	No	Corridor	Interconnected waterways/basins/seas	unintentional	No	indomalayan_australasia	1960
Cyprus	58	Europe	3	Apogonichthyoides pharaonis	Apogonichthyoides pharaonis (Bellotti, 1874)	9737	Apogonidae	Actinopterygii	Chordata	MARINE	present	introduced	established	FirstRecords; GRIIS	SInAS database	No	Corridor	Interconnected waterways/basins/seas	unintentional	No	paleartic	1964
Cyprus	58	Europe	3	Atherinomorus forskalii	Atherinomorus forskalii (Rüppell, 1838)	9084	Atherinidae	Actinopterygii	Chordata	MARINE	present	introduced	established	FirstRecords; GRIIS	SInAS database	No	Corridor	Interconnected waterways/basins/seas	unintentional	No	paleartic	1927
Cyprus	58	Europe	3	Atherinomorus lacunosus	Atherinomorus lacunosus (Forster, 1801)	9085	Atherinidae	Actinopterygii	Chordata	FRESHWATER|MARINE|MARINE	present	introduced	established	FirstRecords; GRIIS	SInAS database	No	Corridor	Interconnected waterways/basins/seas	unintentional	No	indomalayan_australasia	1929
Cyprus	58	Europe	3	Callionymus filamentosus	Callionymus filamentosus Valenciennes, 1837	9768	Callionymidae	Actinopterygii	Chordata	MARINE	present	introduced		GRIIS	SInAS database	Yes	Corridor	Interconnected waterways/basins/seas	unintentional	No	indomalayan_australasia	2003
Cyprus	58	Europe	3	Carassius auratus	Carassius auratus (Linnaeus, 1758)	9274	Cyprinidae	Actinopterygii	Chordata	FRESHWATER|MARINE	present	introduced		GRIIS	SInAS database	No	Escape from confinement	Aquaculture	intentional	Yes	indomalayan	1500
Cyprus	58	Europe	3	Cheilodipterus novemstriatus	Cheilodipterus novemstriatus (Rüppell, 1838)	9806	Apogonidae	Actinopterygii	Chordata	MARINE	present	introduced		GRIIS	SInAS database/EASIN	No	Corridor	Interconnected waterways/basins/seas	unintentional	No	NA	NA
Cyprus	58	Europe	3	Cyprinus carpio	Cyprinus carpio Linnaeus, 1758	9317	Cyprinidae	Actinopterygii	Chordata	FRESHWATER|MARINE	present	introduced	established	FirstRecords; GRIIS	SInAS database	No	Escape from confinement	Aquaculture	intentional	No	paleartic	1492
Cyprus	58	Europe	3	Dussumieria elopsoides	Dussumieria elopsoides Bleeker, 1849	9214	Dussumieriidae	Actinopterygii	Chordata	MARINE	present	introduced	established	FirstRecords; GRIIS	SInAS database	No	Corridor	Interconnected waterways/basins/seas	unintentional	No	indomalayan_australasia	1985
Cyprus	58	Europe	3	Equulites klunzingeri	Equulites klunzingeri (Steindachner, 1898)	9876	Leiognathidae	Actinopterygii	Chordata	MARINE	present	introduced	established	FirstRecords; GRIIS	SInAS database	No	Corridor	Interconnected waterways/basins/seas	unintentional	No	paleartic	1937
Cyprus	58	Europe	3	Etrumeus golanii	Etrumeus golanii DiBattista, Randall & Bowen, 2012	9217	Dussumieriidae	Actinopterygii	Chordata	MARINE	present	introduced	established	FirstRecords; GRIIS	SInAS database/EASIN	unknown	Corridor	Interconnected waterways/basins/seas	unintentional	No	paleartic	1999
Cyprus	58	Europe	3	Etrumeus sadina	Etrumeus sadina (Mitchill, 1814)	9218	Dussumieriidae	Actinopterygii	Chordata	MARINE	present	introduced	established	FirstRecords; GRIIS	SInAS database	No	unknown	unknown	unknown	unknown	neartic	1997
Cyprus	58	Europe	3	Fistularia commersonii	Fistularia commersonii Rüppell, 1838	10501	Fistulariidae	Actinopterygii	Chordata	MARINE	present	introduced	established	FirstRecords; GRIIS	SInAS database	Yes	Corridor	Interconnected waterways/basins/seas	unintentional	No	NA	1999
Cyprus	58	Europe	3	Gambusia holbrooki	Gambusia holbrooki Girard, 1859	9592	Poeciliidae	Actinopterygii	Chordata	FRESHWATER|MARINE	present	introduced		FirstRecords; GRIIS	SInAS database	No	Escape from confinement	Aquaculture	intentional	Yes	neartic	1921
Cyprus	58	Europe	3	Hemiramphus far	Hemiramphus far (Forsskål, 1775)	9110	Hemiramphidae	Actinopterygii	Chordata	MARINE	present	introduced	established	FirstRecords; GRIIS	SInAS database	No	Corridor	Interconnected waterways/basins/seas	unintentional	No	indomalayan	1937
Cyprus	58	Europe	3	Hippocampus fuscus	Hippocampus fuscus Rüppell, 1838	10504	Syngnathidae	Actinopterygii	Chordata	MARINE	present	introduced		GRIIS	SInAS database	No	Corridor	Interconnected waterways/basins/seas	unintentional	No	indomalayan	NA
Cyprus	58	Europe	3	Ictalurus punctatus	Ictalurus punctatus (Rafinesque, 1818)	10428	Ictaluridae	Actinopterygii	Chordata	FRESHWATER	present	introduced	established	FirstRecords; GRIIS	SInAS database	No	Escape from confinement	Aquaculture	intentional	No	neartic	1920
Cyprus	58	Europe	3	Lagocephalus guentheri	Lagocephalus guentheri Miranda Ribeiro, 1915	10522	Tetraodontidae	Actinopterygii	Chordata	MARINE	present	introduced		GRIIS	SInAS database/EASIN	No	Corridor	Interconnected waterways/basins/seas	unintentional	No	indomalayan	1930
Cyprus	58	Europe	3	Lagocephalus sceleratus	Lagocephalus sceleratus (Gmelin, 1789)	10525	Tetraodontidae	Actinopterygii	Chordata	MARINE	present	introduced	established	FirstRecords; GRIIS	SInAS database	No	Corridor	Interconnected waterways/basins/seas	unintentional	No	NA	2004
Cyprus	58	Europe	3	Lagocephalus spadiceus	Lagocephalus spadiceus (Richardson, 1845)	10526	Tetraodontidae	Actinopterygii	Chordata	MARINE|MARINE	present	introduced	established	FirstRecords; GRIIS	SInAS database	No	Corridor	Interconnected waterways/basins/seas	unintentional	No	afrotropic	1928
Cyprus	58	Europe	3	Lagocephalus suezensis	Lagocephalus suezensis Clark & Gohar, 1953	10527	Tetraodontidae	Actinopterygii	Chordata	MARINE	present	introduced	established	FirstRecords; GRIIS	SInAS database	No	Corridor	Interconnected waterways/basins/seas	unintentional	No	paleartic	2003
Cuba	54	North America	1	Lepomis gibbosus	Lepomis gibbosus (Linnaeus, 1758)	9975	Centrarchidae	Actinopterygii	Chordata	FRESHWATER	present	introduced	established	FirstRecords; GRIIS	SInAS database	No	Escape from confinement	Aquaculture	intentional	No	neartic	1929
Cyprus	58	Europe	3	Lepomis gibbosus	Lepomis gibbosus (Linnaeus, 1758)	9975	Centrarchidae	Actinopterygii	Chordata	FRESHWATER	present	introduced		GRIIS	SInAS database	No	Escape from confinement	Aquaculture	intentional	No	neartic	1809
Cyprus	58	Europe	3	Nemipterus randalli	Nemipterus randalli Russell, 1986	10041	Nemipteridae	Actinopterygii	Chordata	MARINE	present	introduced		GRIIS	SInAS database/EASIN	Yes	Corridor	Interconnected waterways/basins/seas	unintentional	No	NA	2018
Cyprus	58	Europe	3	Oreochromis aureus	Oreochromis aureus (Steindachner, 1864)	10058	Cichlidae	Actinopterygii	Chordata	FRESHWATER|MARINE	present	introduced	established	FirstRecords; GRIIS	SInAS database	No	Escape from confinement	Aquaculture	intentional	Yes	afrotropic	1877
Cyprus	58	Europe	3	Ostorhinchus fasciatus	Ostorhinchus fasciatus (White, 1790)	10070	Apogonidae	Actinopterygii	Chordata	MARINE	present	introduced		GRIIS	SInAS database/EASIN	No	Corridor	Interconnected waterways/basins/seas	unintentional	No	indomalayan_australasia	NA
Cyprus	58	Europe	3	Pagrus major	Pagrus major (Temminck & Schlegel, 1843)	10076	Sparidae	Actinopterygii	Chordata	MARINE	present	introduced		FirstRecords	SInAS database	No	Escape from confinement	Aquaculture	intentional	No	indomalayan	1983
Cyprus	58	Europe	3	Parexocoetus mento	Parexocoetus mento (Valenciennes, 1847)	9115	Exocoetidae	Actinopterygii	Chordata	MARINE	present	introduced	established	FirstRecords; GRIIS	SInAS database	No	Corridor	Interconnected waterways/basins/seas	unintentional	No	indomalayan_australasia	1937
Cyprus	58	Europe	3	Parupeneus forsskali	Parupeneus forsskali (Fourmanoir & Guézé, 1976)	10092	Mullidae	Actinopterygii	Chordata	MARINE	present	introduced		GRIIS	SInAS database/EASIN	No	Corridor	interconnected waterways/basins/seas	unintentional	No	afrotropic	1979
Cyprus	58	Europe	3	Pempheris mangula	Pempheris mangula Cuvier, 1829	10096	Pempheridae	Actinopterygii	Chordata	MARINE	present	introduced	established	FirstRecords; GRIIS	SInAS database	unknown	unknown	unknown	unknown	No	NA	1985
Cyprus	58	Europe	3	Pempheris rhomboidea	Pempheris rhomboidea Kossmann & Räuber, 1877	10097	Pempheridae	Actinopterygii	Chordata	MARINE	present	introduced		GRIIS	SInAS database/EASIN	No	Corridor	interconnected waterways/basins/seas	unintentional	unknown	afrotropic	1983
Cyprus	58	Europe	3	Pempheris vanicolensis	Pempheris vanicolensis Cuvier, 1831	10098	Pempheridae	Actinopterygii	Chordata	MARINE	present	introduced	established	FirstRecords; GRIIS	SInAS database	No	Corridor	Interconnected waterways/basins/seas	unintentional	No	indomalayan	1986
Cyprus	58	Europe	3	Perca fluviatilis	Perca fluviatilis Linnaeus, 1758	10101	Percidae	Actinopterygii	Chordata	FRESHWATER|MARINE	present	introduced	established	FirstRecords; GRIIS	SInAS database	No	Escape from confinement	Aquaculture	intentional	No	paleartic	1300
Cyprus	58	Europe	3	Pomadasys stridens	Pomadasys stridens (Forsskål, 1775)	10136	Haemulidae	Actinopterygii	Chordata	MARINE	present	introduced		GRIIS	SInAS database	No	Corridor	Interconnected waterways/basins/seas	unintentional	No	indomalayan	1967
Cyprus	58	Europe	3	Pteragogus pelycus	Pteragogus pelycus Randall, 1981	10160	Labridae	Actinopterygii	Chordata	MARINE	present	introduced	established	FirstRecords; GRIIS	SInAS database	No	Corridor	Interconnected waterways/basins/seas	unintentional	No	afrotropic	1997
Cyprus	58	Europe	3	Pteragogus trispilus	Pteragogus trispilus Randall, 2013	10161	Labridae	Actinopterygii	Chordata	MARINE	present	introduced		GRIIS	SInAS database/EASIN	Yes	Corridor	Interconnected waterways/basins/seas	unintentional	No	paleartic	1992
Cyprus	58	Europe	3	Pterois miles	Pterois miles (Bennett, 1828)	10377	Scorpaenidae	Actinopterygii	Chordata	MARINE	present	introduced		GRIIS	SInAS database	No	Corridor	Interconnected waterways/basins/seas	unintentional	Yes	indomalayan	2009
Cyprus	58	Europe	3	Salmo trutta	Salmo trutta Linnaeus, 1758	10349	Salmonidae	Actinopterygii	Chordata	FRESHWATER|MARINE|MARINE	present	introduced		GRIIS	SInAS database	Yes	Escape from confinement	Aquaculture	intentional	No	paleartic	1922
Cyprus	58	Europe	3	Sander lucioperca	Sander lucioperca (Linnaeus, 1758)	10174	Percidae	Actinopterygii	Chordata	FRESHWATER|MARINE	present	introduced		FirstRecords	SInAS database	No	Escape from confinement	Aquaculture	intentional	Yes	paleartic	1878
Cyprus	58	Europe	3	Sargocentron praslin	Sargocentron praslin (Lacepède, 1802)	9125	Holocentridae	Actinopterygii	Chordata	MARINE	present	introduced		GRIIS	SInAS database	No	Corridor	Interconnected waterways/basins/seas	unintentional	No	australasia	NA
Cyprus	58	Europe	3	Sargocentron rubrum	Sargocentron rubrum (Forsskål, 1775)	9126	Holocentridae	Actinopterygii	Chordata	MARINE	present	introduced	established	FirstRecords; GRIIS	SInAS database	No	Corridor	Interconnected waterways/basins/seas	unintentional	No	indomalayan_australasia	1946
Cyprus	58	Europe	3	Saurida lessepsianus	Saurida lessepsianus Russell, Golani & Tikochinski, 2015	9104	Synodontidae	Actinopterygii	Chordata	MARINE	present	introduced		GRIIS	SInAS database/EASIN	No	Corridor	Interconnected waterways/basins/seas	unintentional	No	paleartic	1944
Cyprus	58	Europe	3	Saurida undosquamis	Saurida undosquamis (Richardson, 1848)	9105	Synodontidae	Actinopterygii	Chordata	MARINE	present	introduced	established	FirstRecords; GRIIS	SInAS database	No	Corridor	Interconnected waterways/basins/seas	unintentional	No	indomalayan_australasia	1960
Cyprus	58	Europe	3	Scarus ghobban	Scarus ghobban Forsskål, 1775	10182	Scaridae	Actinopterygii	Chordata	MARINE	present	introduced		GRIIS	SInAS database	No	Corridor	Interconnected waterways/basins/seas	unintentional	No	NA	2014
Cyprus	58	Europe	3	Scomberomorus commerson	Scomberomorus commerson (Lacepède, 1800)	10187	Scombridae	Actinopterygii	Chordata	MARINE	present	introduced	established	FirstRecords; GRIIS	SInAS database	unknown	Corridor	Interconnected waterways/basins/seas	unintentional	No	indomalayan_australasia	1995
Cyprus	58	Europe	3	Sebastapistes strongia ex Sebastapistes nuchalis	Sebastapistes strongia ex Sebastapistes nuchalis	36882	Scorpaenidae	Actinopterygii	Chordata	MARINE	present	introduced		GRIIS	SInAS database	Yes	unknown	unknown	unknown	unknown	indomalayan	NA
Cyprus	58	Europe	3	Siganus luridus	Siganus luridus (Rüppell, 1829)	10199	Siganidae	Actinopterygii	Chordata	MARINE	present	introduced	established	FirstRecords; GRIIS	SInAS database	Yes	Corridor	Interconnected waterways/basins/seas	unintentional	Yes	indomalayan	1964
Cyprus	58	Europe	3	Siganus rivulatus	Siganus rivulatus Forsskål & Niebuhr, 1775	10200	Siganidae	Actinopterygii	Chordata	MARINE	present	introduced	established	FirstRecords; GRIIS	SInAS database	No	Corridor	Interconnected waterways/basins/seas	unintentional	Yes	afrotropic	1925
Cyprus	58	Europe	3	Sillago suezensis	Sillago suezensis Golani, Fricke & Tikochinski, 2013	10205	Sillaginidae	Actinopterygii	Chordata	MARINE	present	introduced		GRIIS	SInAS database/EASIN	No	Corridor	Interconnected waterways/basins/seas	unintentional	No	paleartic	2018
Cyprus	58	Europe	3	Sphoeroides pachygaster	Sphoeroides pachygaster (Müller & Troschel, 1848)	10532	Tetraodontidae	Actinopterygii	Chordata	MARINE	present	introduced	established	FirstRecords	SInAS database	Yes	Release in Nature	Fishery in the wild	intentional	No	NA	1984
Cyprus	58	Europe	3	Sphyraena chrysotaenia	Sphyraena chrysotaenia Klunzinger, 1884	10209	Sphyraenidae	Actinopterygii	Chordata	MARINE	present	introduced	established	FirstRecords; GRIIS	SInAS database	No	Corridor	Interconnected waterways/basins/seas	unintentional	Yes	indomalayan	1964
Cyprus	58	Europe	3	Sphyraena flavicauda	Sphyraena flavicauda Rüppell, 1838	10210	Sphyraenidae	Actinopterygii	Chordata	MARINE	present	introduced		GRIIS	SInAS database	No	Corridor	Interconnected waterways/basins/seas	unintentional	No	indomalayan_australasia	2003
Cyprus	58	Europe	3	Sphyraena obtusata	Sphyraena obtusata Cuvier, 1829	10211	Sphyraenidae	Actinopterygii	Chordata	MARINE|MARINE	present	introduced		GRIIS	SInAS database	No	Transport - Contaminant & Stowaway	Other transport as stowaway	unintentional	No	indomalayan_australasia	1999
Cyprus	58	Europe	3	Sphyraena pinguis	Sphyraena pinguis Günther, 1874	10212	Sphyraenidae	Actinopterygii	Chordata	MARINE	present	introduced		GRIIS	SInAS database	No	Corridor	Interconnected waterways/basins/seas	unintentional	No	indomalayan	NA
Cyprus	58	Europe	3	Spratelloides delicatulus	Spratelloides delicatulus (Bennett, 1832)	9226	Clupeidae	Actinopterygii	Chordata	MARINE	present	introduced		GRIIS	SInAS database	Yes	Corridor	Interconnected waterways/basins/seas	unintentional	No	NA	NA
Cyprus	58	Europe	3	Stephanolepis diaspros	Stephanolepis diaspros Fraser-Brunner, 1940	10534	Monacanthidae	Actinopterygii	Chordata	MARINE	present	introduced	established	FirstRecords; GRIIS	SInAS database	unknown	Corridor	Interconnected waterways/basins/seas	unintentional	Yes	indomalayan	1935
Cyprus	58	Europe	3	Synchiropus sechellensis	Synchiropus sechellensis Regan, 1908	10221	Callionymidae	Actinopterygii	Chordata	MARINE	present	introduced		GRIIS	SInAS database/EASIN	No	Corridor	Interconnected waterways/basins/seas	unintentional	unknown	indomalayan	2014
Cyprus	58	Europe	3	Torquigener flavimaculosus	Torquigener flavimaculosus Hardy & Randall, 1983	10542	Tetraodontidae	Actinopterygii	Chordata	MARINE	present	introduced		GRIIS	SInAS database	No	Corridor	Interconnected waterways/basins/seas	unintentional	No	indomalayan	2004
Cyprus	58	Europe	3	Upeneus moluccensis	Upeneus moluccensis (Bleeker, 1855)	10256	Mullidae	Actinopterygii	Chordata	MARINE|MARINE	present	introduced	established	FirstRecords; GRIIS	SInAS database	No	Corridor	Interconnected waterways/basins/seas	unintentional	No	indomalayan_australasia	1946
Cyprus	58	Europe	3	Upeneus pori	Upeneus pori Ben-Tuvia & Golani, 1989	10257	Mullidae	Actinopterygii	Chordata	MARINE	present	introduced	established	FirstRecords; GRIIS	SInAS database	No	Corridor	Interconnected waterways/basins/seas	unintentional	No	paleartic	2003
Czechia	59	Europe	3	Acipenser baerii	Acipenser baerii Brandt, 1869	9055	Acipenseridae	Actinopterygii	Chordata	FRESHWATER|MARINE	present	introduced		FirstRecords; GRIIS	SInAS database	No	Escape from confinement	Aquaculture	intentional	No	paleartic	1962
Czechia	59	Europe	3	Acipenser gueldenstaedtii	Acipenser gueldenstaedtii Brandt & Ratzeburg, 1833	9057	Acipenseridae	Actinopterygii	Chordata	FRESHWATER|MARINE|MARINE	present	introduced		FirstRecords; GRIIS	SInAS database	No	Escape from confinement	Aquaculture	intentional	No	paleartic	1962
Czechia	59	Europe	3	Acipenser nudiventris	Acipenser nudiventris Lovetsky, 1828	9059	Acipenseridae	Actinopterygii	Chordata	FRESHWATER|MARINE|MARINE	present	introduced		FirstRecords; GRIIS	SInAS database	No	Escape from confinement	Aquaculture	intentional	No	paleartic	1994
Czechia	59	Europe	3	Acipenser stellatus	Acipenser stellatus Pallas, 1771	9063	Acipenseridae	Actinopterygii	Chordata	FRESHWATER|MARINE|MARINE	present	introduced		FirstRecords; GRIIS	SInAS database	Yes	Escape from confinement	Aquaculture	intentional	No	paleartic	1930
Czechia	59	Europe	3	Ameiurus melas	Ameiurus melas (Rafinesque, 1820)	10389	Ictaluridae	Actinopterygii	Chordata	FRESHWATER	present	introduced		FirstRecords	SInAS database	No	Escape from confinement	Aquaculture	intentional	Yes	neartic	1871
Czechia	59	Europe	3	Ameiurus nebulosus	Ameiurus nebulosus (Lesueur, 1819)	10391	Ictaluridae	Actinopterygii	Chordata	FRESHWATER	present	introduced		FirstRecords; GRIIS	SInAS database	Yes	Escape from confinement	Aquaculture	intentional	No	neartic	1871
Czechia	59	Europe	3	Carassius auratus	Carassius auratus (Linnaeus, 1758)	9274	Cyprinidae	Actinopterygii	Chordata	FRESHWATER|MARINE	present	introduced	established	FirstRecords; GRIIS	SInAS database	No	Escape from confinement	Aquaculture	intentional	Yes	indomalayan	1500
Czechia	59	Europe	3	Carassius gibelio	Carassius gibelio (Bloch, 1782)	9278	Cyprinidae	Actinopterygii	Chordata	FRESHWATER|MARINE	present	introduced	established	FirstRecords; GRIIS	SInAS database	unknown	Escape from confinement	Ornamental purpose	intentional	No	paleartic	1608
Czechia	59	Europe	3	Carassius langsdorfii	Carassius langsdorfii Temminck & Schlegel, 1846	9279	Cyprinidae	Actinopterygii	Chordata	FRESHWATER	present	introduced		GRIIS	SInAS database	No	unknown	unknown	unknown	unknown	paleartic	NA
Czechia	59	Europe	3	Channa argus	Channa argus (Cantor, 1842)	9798	Channidae	Actinopterygii	Chordata	FRESHWATER	present	introduced		FirstRecords	SInAS database	No	Escape from confinement	Aquaculture	intentional	No	paleartic	1955
Czechia	59	Europe	3	Clarias gariepinus	Clarias gariepinus (Burchell, 1822)	10400	Clariidae	Actinopterygii	Chordata	FRESHWATER	present	introduced	established	FirstRecords	SInAS database	No	Escape from confinement	Aquaculture	intentional	No	afrotropic	1974
Czechia	59	Europe	3	Coregonus lavaretus	Coregonus lavaretus (Linnaeus, 1758)	10306	Salmonidae	Actinopterygii	Chordata	FRESHWATER|MARINE|MARINE	present	introduced	established	FirstRecords	SInAS database	unknown	Escape from confinement	Aquaculture	intentional	No	paleartic	1880
Czechia	59	Europe	3	Coregonus maraena	Coregonus maraena (Bloch, 1779)	10308	Salmonidae	Actinopterygii	Chordata	FRESHWATER|MARINE|MARINE	present	introduced		FirstRecords; GRIIS	SInAS database	No	Escape from confinement	Aquaculture	intentional	unknown	paleartic	1882
Czechia	59	Europe	3	Coregonus peled	Coregonus peled (Gmelin, 1789)	10315	Salmonidae	Actinopterygii	Chordata	FRESHWATER|MARINE|MARINE	present	introduced		FirstRecords; GRIIS	SInAS database	No	Escape from confinement	Aquaculture	intentional	No	paleartic	1954
Czechia	59	Europe	3	Cyprinus carpio	Cyprinus carpio Linnaeus, 1758	9317	Cyprinidae	Actinopterygii	Chordata	FRESHWATER|MARINE	present	introduced		GRIIS	SInAS database	No	Escape from confinement	Aquaculture	intentional	No	paleartic	1492
Czechia	59	Europe	3	Gasterosteus aculeatus	Gasterosteus aculeatus Linnaeus, 1758	9642	Gasterosteidae	Actinopterygii	Chordata	FRESHWATER|MARINE|MARINE	present	introduced	established	FirstRecords; GRIIS	SInAS database	No	Escape from confinement	0	intentional	No	paleartic	1881
Czechia	59	Europe	3	Ictalurus punctatus	Ictalurus punctatus (Rafinesque, 1818)	10428	Ictaluridae	Actinopterygii	Chordata	FRESHWATER	present	introduced	established	FirstRecords; GRIIS	SInAS database	No	Escape from confinement	Aquaculture	intentional	No	neartic	1920
Czechia	59	Europe	3	Ictiobus cyprinellus	Ictiobus cyprinellus (Valenciennes, 1844)	9372	Catostomidae	Actinopterygii	Chordata	FRESHWATER	present	introduced		FirstRecords	SInAS database	No	Escape from confinement	Aquaculture	intentional	No	neartic	1974
Czechia	59	Europe	3	Lepomis gibbosus	Lepomis gibbosus (Linnaeus, 1758)	9975	Centrarchidae	Actinopterygii	Chordata	FRESHWATER	present	introduced	established	FirstRecords	SInAS database	No	Escape from confinement	Aquaculture	intentional	No	neartic	1809
Denmark	62	Europe	3	Lepomis gibbosus	Lepomis gibbosus (Linnaeus, 1758)	9975	Centrarchidae	Actinopterygii	Chordata	FRESHWATER	present	introduced		FirstRecords; GRIIS	SInAS database	No	Escape from confinement	Aquaculture	intentional	No	neartic	1809
Czechia	59	Europe	3	Neogobius melanostomus	Neogobius melanostomus (Pallas, 1814)	10043	Gobiidae	Actinopterygii	Chordata	FRESHWATER|MARINE|MARINE	present	introduced	established	FirstRecords	SInAS database	No	Corridor	Interconnected waterways/basins/seas	unintentional	No	paleartic	1930
Czechia	59	Europe	3	Oncorhynchus mykiss	Oncorhynchus mykiss (Walbaum, 1792)	10333	Salmonidae	Actinopterygii	Chordata	FRESHWATER|MARINE|MARINE	present	introduced		FirstRecords; GRIIS	SInAS database	No	Corridor	Interconnected waterways/basins/seas	unintentional	No	neartic	1879
Czechia	59	Europe	3	Polyodon spathula	Polyodon spathula (Walbaum, 1792)	9066	Polyodontidae	Actinopterygii	Chordata	FRESHWATER	present	introduced		FirstRecords; GRIIS	SInAS database	Yes	Escape from confinement	Aquaculture	intentional	No	neartic	1986
Czechia	59	Europe	3	Proterorhinus marmoratus	Proterorhinus marmoratus (Pallas, 1814)	10148	Gobiidae	Actinopterygii	Chordata	FRESHWATER|MARINE|MARINE	present	introduced	established	FirstRecords; GRIIS	SInAS database	No	Corridor	Interconnected waterways/basins/seas	unintentional	Yes	paleartic	1985
Czechia	59	Europe	3	Salvelinus fontinalis	Salvelinus fontinalis (Mitchill, 1814)	10353	Salmonidae	Actinopterygii	Chordata	FRESHWATER|MARINE|MARINE	present	introduced	established	FirstRecords; GRIIS	SInAS database	unknown	Escape from confinement	Aquaculture	intentional	Yes	neartic	1850
Czechia	59	Europe	3	Thymallus arcticus	Thymallus arcticus (Pallas, 1776)	10361	Salmonidae	Actinopterygii	Chordata	FRESHWATER	present	introduced		GRIIS	SInAS database	No	Release in Nature	Fishery in the wild	intentional	unknown	neartic	NA
Dem. Rep. Congo	42	Africa	4	Astatoreochromis alluaudi	Astatoreochromis alluaudi Pellegrin, 1904	9744	Cichlidae	Actinopterygii	Chordata	FRESHWATER	present	introduced	established	FirstRecords; GRIIS	SInAS database	unknown	Release in Nature	Biological control	intentional	No	afrotropic	1962
Dem. Rep. Congo	42	Africa	4	Coptodon rendalli	Coptodon rendalli (Boulenger, 1897)	9832	Cichlidae	Actinopterygii	Chordata	FRESHWATER|MARINE	present	introduced	established	FirstRecords	SInAS database	No	unknown	unknown	unknown	unknown	afrotropic	1948
Dem. Rep. Congo	42	Africa	4	Heterotis niloticus	Heterotis niloticus (Cuvier, 1829)	9680	Arapaimidae	Actinopterygii	Chordata	FRESHWATER	present	introduced	established	FirstRecords; GRIIS	SInAS database	No	Escape from confinement	Aquaculture	intentional	No	afrotropic	1950
France	82	Europe	3	Lepomis gibbosus	Lepomis gibbosus (Linnaeus, 1758)	9975	Centrarchidae	Actinopterygii	Chordata	FRESHWATER	present	introduced	established	FirstRecords; GRIIS	SInAS database	No	Escape from confinement	Aquaculture	intentional	No	neartic	1809
Dem. Rep. Congo	42	Africa	4	Limnothrissa miodon	Limnothrissa miodon (Boulenger, 1906)	9221	Clupeidae	Actinopterygii	Chordata	FRESHWATER	present	introduced	established	FirstRecords; GRIIS	SInAS database	No	Corridor	Interconnected waterways/basins/seas	unintentional	No	afrotropic	1959
Georgia	86	Asia	5	Lepomis gibbosus	Lepomis gibbosus (Linnaeus, 1758)	9975	Centrarchidae	Actinopterygii	Chordata	FRESHWATER	present	introduced		GRIIS	SInAS database	No	Escape from confinement	Aquaculture	intentional	No	neartic	1983
Dem. Rep. Congo	42	Africa	4	Oncorhynchus mykiss	Oncorhynchus mykiss (Walbaum, 1792)	10333	Salmonidae	Actinopterygii	Chordata	FRESHWATER|MARINE|MARINE	present	introduced		FirstRecords	SInAS database	No	Corridor	Interconnected waterways/basins/seas	unintentional	No	neartic	1880
Dem. Rep. Congo	42	Africa	4	Oreochromis andersonii	Oreochromis andersonii (Castelnau, 1861)	10057	Cichlidae	Actinopterygii	Chordata	FRESHWATER|MARINE	present	introduced	established	FirstRecords; GRIIS	SInAS database	No	Escape from confinement	Aquaculture	intentional	No	afrotropic	1953
Dem. Rep. Congo	42	Africa	4	Oreochromis leucostictus	Oreochromis leucostictus (Trewavas, 1933)	10061	Cichlidae	Actinopterygii	Chordata	FRESHWATER	present	introduced	established	FirstRecords; GRIIS	SInAS database	No	Release in Nature	Fishery in the wild	intentional	No	afrotropic	1955
Dem. Rep. Congo	42	Africa	4	Oreochromis macrochir	Oreochromis macrochir (Boulenger, 1912)	10062	Cichlidae	Actinopterygii	Chordata	FRESHWATER	present	introduced	established	FirstRecords; GRIIS	SInAS database	No	Escape from confinement	Aquaculture	intentional	No	afrotropic	1948
Dem. Rep. Congo	42	Africa	4	Oreochromis mortimeri	Oreochromis mortimeri (Trewavas, 1966)	10063	Cichlidae	Actinopterygii	Chordata	FRESHWATER	present	introduced	established	FirstRecords; GRIIS	SInAS database	No	Escape from confinement	Aquaculture	intentional	No	afrotropic	1958
Dem. Rep. Congo	42	Africa	4	Oreochromis mossambicus	Oreochromis mossambicus (Peters, 1852)	10064	Cichlidae	Actinopterygii	Chordata	FRESHWATER|MARINE	present	introduced	established	FirstRecords; GRIIS	SInAS database	No	Escape from confinement	Aquaculture	intentional	No	afrotropic	1941
Dem. Rep. Congo	42	Africa	4	Oreochromis niloticus	Oreochromis niloticus (Linnaeus, 1758)	10065	Cichlidae	Actinopterygii	Chordata	FRESHWATER|MARINE	present	introduced	established	FirstRecords; GRIIS	SInAS database	No	Escape from confinement	Aquaculture	intentional	No	afrotropic	1657
Dem. Rep. Congo	42	Africa	4	Oreochromis spilurus	Oreochromis spilurus (Günther, 1894)	10067	Cichlidae	Actinopterygii	Chordata	FRESHWATER|MARINE	present	introduced	established	FirstRecords; GRIIS	SInAS database	No	Escape from confinement	Aquaculture	intentional	No	afrotropic	1925
Dem. Rep. Congo	42	Africa	4	Sarotherodon galilaeus	Sarotherodon galilaeus (Linnaeus, 1758)	10177	Cichlidae	Actinopterygii	Chordata	FRESHWATER|MARINE	present	introduced	established	FirstRecords	SInAS database	unknown	Escape from confinement	Aquaculture	intentional	No	afrotropic	1953
Dem. Rep. Congo	42	Africa	4	Stolothrissa tanganicae	Stolothrissa tanganicae Regan, 1917	9229	Clupeidae	Actinopterygii	Chordata	FRESHWATER	present	introduced		GRIIS	SInAS database	unknown	Release in Nature	Conservation introduction	intentional	unknown	afrotropic	NA
Denmark	62	Europe	3	Acipenser oxyrinchus	Acipenser oxyrinchus Mitchill, 1815	9060	Acipenseridae	Actinopterygii	Chordata	FRESHWATER|MARINE|MARINE	present	introduced		FirstRecords	SInAS database	No	unknown	unknown	unknown	unknown	neotropic	2003
Denmark	62	Europe	3	Acipenser stellatus	Acipenser stellatus Pallas, 1771	9063	Acipenseridae	Actinopterygii	Chordata	FRESHWATER|MARINE|MARINE	present	introduced		FirstRecords	SInAS database	No	Escape from confinement	Aquaculture	intentional	No	paleartic	1930
Denmark	62	Europe	3	Ameiurus nebulosus	Ameiurus nebulosus (Lesueur, 1819)	10391	Ictaluridae	Actinopterygii	Chordata	FRESHWATER	present	introduced	established	FirstRecords; GRIIS	SInAS database	Yes	Escape from confinement	Aquaculture	intentional	No	neartic	1871
Denmark	62	Europe	3	Carassius auratus	Carassius auratus (Linnaeus, 1758)	9274	Cyprinidae	Actinopterygii	Chordata	FRESHWATER|MARINE	present	introduced	established	FirstRecords; GRIIS	SInAS database	No	Escape from confinement	Aquaculture	intentional	Yes	indomalayan	1500
Denmark	62	Europe	3	Cyprinus carpio	Cyprinus carpio Linnaeus, 1758	9317	Cyprinidae	Actinopterygii	Chordata	FRESHWATER|MARINE	present	introduced	established	FirstRecords; GRIIS	SInAS database	No	Escape from confinement	Aquaculture	intentional	No	paleartic	1492
Denmark	62	Europe	3	Huso huso	Huso huso (Linnaeus, 1758)	9065	Acipenseridae	Actinopterygii	Chordata	FRESHWATER|MARINE|MARINE	present	introduced		FirstRecords	SInAS database	No	Escape from confinement	Aquaculture	intentional	No	paleartic	1960
Germany	60	Europe	3	Lepomis gibbosus	Lepomis gibbosus (Linnaeus, 1758)	9975	Centrarchidae	Actinopterygii	Chordata	FRESHWATER	present	introduced		FirstRecords; GRIIS	SInAS database	No	Escape from confinement	Aquaculture	intentional	No	neartic	1809
Greece	96	Europe	3	Lepomis gibbosus	Lepomis gibbosus (Linnaeus, 1758)	9975	Centrarchidae	Actinopterygii	Chordata	FRESHWATER	present	introduced		GRIIS	SInAS database	No	Escape from confinement	Aquaculture	intentional	No	neartic	1809
Denmark	62	Europe	3	Neogobius melanostomus	Neogobius melanostomus (Pallas, 1814)	10043	Gobiidae	Actinopterygii	Chordata	FRESHWATER|MARINE|MARINE	present	introduced		FirstRecords; GRIIS	SInAS database	No	Corridor	Interconnected waterways/basins/seas	unintentional	No	paleartic	1930
Denmark	62	Europe	3	Oncorhynchus clarkii	Oncorhynchus clarkii (Richardson, 1836)	10323	Salmonidae	Actinopterygii	Chordata	FRESHWATER|MARINE|MARINE	present	introduced	established	FirstRecords; GRIIS	SInAS database	No	Escape from confinement	Aquaculture	intentional	No	neartic	1905
Denmark	62	Europe	3	Oncorhynchus gorbuscha	Oncorhynchus gorbuscha (Walbaum, 1792)	10329	Salmonidae	Actinopterygii	Chordata	FRESHWATER|MARINE|MARINE	present	introduced		FirstRecords; GRIIS	SInAS database	No	Corridor	Interconnected waterways/basins/seas	unintentional	No	neartic	1905
Denmark	62	Europe	3	Oncorhynchus mykiss	Oncorhynchus mykiss (Walbaum, 1792)	10333	Salmonidae	Actinopterygii	Chordata	FRESHWATER|MARINE|MARINE	present	introduced	established	FirstRecords; GRIIS	SInAS database	No	Corridor	Interconnected waterways/basins/seas	unintentional	No	neartic	1879
Denmark	62	Europe	3	Oncorhynchus tshawytscha	Oncorhynchus tshawytscha (Walbaum, 1792)	10337	Salmonidae	Actinopterygii	Chordata	FRESHWATER|MARINE|MARINE	present	introduced		FirstRecords; GRIIS	SInAS database	No	Escape from confinement	Aquaculture	intentional	No	neartic	1877
Denmark	62	Europe	3	Salvelinus fontinalis	Salvelinus fontinalis (Mitchill, 1814)	10353	Salmonidae	Actinopterygii	Chordata	FRESHWATER|MARINE|MARINE	present	introduced	established	FirstRecords; GRIIS	SInAS database	Yes	Escape from confinement	Aquaculture	intentional	Yes	neartic	1850
Denmark	62	Europe	3	Sander lucioperca	Sander lucioperca (Linnaeus, 1758)	10174	Percidae	Actinopterygii	Chordata	FRESHWATER|MARINE	present	introduced	established	FirstRecords	SInAS database	Yes	Escape from confinement	Aquaculture	intentional	Yes	paleartic	1878
Denmark	62	Europe	3	Silurus glanis	Silurus glanis Linnaeus, 1758	10480	Siluridae	Actinopterygii	Chordata	FRESHWATER|MARINE	present	introduced	established	FirstRecords; GRIIS	SInAS database	No	Escape from confinement	Aquaculture	intentional	Yes	paleartic	1853
Denmark	62	Europe	3	Umbra pygmaea	Umbra pygmaea (DeKay, 1842)	9633	Umbridae	Actinopterygii	Chordata	FRESHWATER	present	introduced		GRIIS	SInAS database	Yes	Escape from confinement	Aquaculture	intentional	No	neartic	1913
Dominica	63	North America	1	Oreochromis aureus	Oreochromis aureus (Steindachner, 1864)	10058	Cichlidae	Actinopterygii	Chordata	FRESHWATER|MARINE	present	introduced		GRIIS	SInAS database	No	Escape from confinement	Aquaculture	intentional	Yes	afrotropic	1909
Dominica	63	North America	1	Oreochromis mossambicus	Oreochromis mossambicus (Peters, 1852)	10064	Cichlidae	Actinopterygii	Chordata	FRESHWATER|MARINE	present	introduced		GRIIS	SInAS database	unknown	Escape from confinement	Aquaculture	intentional	No	afrotropic	1909
Dominican Rep.	64	North America	1	Betta bellica	Betta bellica Sauvage, 1884	9759	Osphronemidae	Actinopterygii	Chordata	FRESHWATER	present	introduced	established	FirstRecords; GRIIS	SInAS database	unknown	unknown	unknown	unknown	unknown	indomalayan	1979
Dominican Rep.	64	North America	1	Betta splendens	Betta splendens Regan, 1910	9760	Osphronemidae	Actinopterygii	Chordata	FRESHWATER	present	introduced	established	FirstRecords; GRIIS	SInAS database	Yes	Escape from confinement	Ornamental purpose	intentional	unknown	indomalayan	1971
Dominican Rep.	64	North America	1	Cichla ocellaris	Cichla ocellaris Bloch & Schneider, 1801	9820	Cichlidae	Actinopterygii	Chordata	FRESHWATER|MARINE	present	introduced	established	FirstRecords; GRIIS	SInAS database	No	Escape from confinement	Botanical garden/zoo/aquaria	intentional	Yes	neotropic	1939
Dominican Rep.	64	North America	1	Clarias batrachus	Clarias batrachus (Linnaeus, 1758)	10397	Clariidae	Actinopterygii	Chordata	FRESHWATER|MARINE	present	introduced		GRIIS	SInAS database	Yes	Escape from confinement	Ornamental purpose	intentional	No	indomalayan	1961
Dominican Rep.	64	North America	1	Colossoma macropomum	Colossoma macropomum (Cuvier, 1816)	9143	Serrasalmidae	Actinopterygii	Chordata	FRESHWATER	present	introduced	established	FirstRecords; GRIIS	SInAS database	No	Escape from confinement	Botanical garden/zoo/aquaria	intentional	Yes	neotropic	1968
Dominican Rep.	64	North America	1	Cyprinus carpio	Cyprinus carpio Linnaeus, 1758	9317	Cyprinidae	Actinopterygii	Chordata	FRESHWATER|MARINE	present	introduced	established	FirstRecords; GRIIS	SInAS database	No	Escape from confinement	Aquaculture	intentional	No	paleartic	1815
Dominican Rep.	64	North America	1	Gambusia affinis	Gambusia affinis (Baird & Girard, 1853)	9590	Poeciliidae	Actinopterygii	Chordata	FRESHWATER|MARINE	present	introduced		GRIIS	SInAS database	Yes	Release in nature	Biological control	intentional	No	neartic	1905
Dominican Rep.	64	North America	1	Gambusia holbrooki	Gambusia holbrooki Girard, 1859	9592	Poeciliidae	Actinopterygii	Chordata	FRESHWATER|MARINE	present	introduced		GRIIS	SInAS database	No	Escape from confinement	Aquaculture	intentional	Yes	neartic	1905
Dominican Rep.	64	North America	1	Ictalurus punctatus	Ictalurus punctatus (Rafinesque, 1818)	10428	Ictaluridae	Actinopterygii	Chordata	FRESHWATER	present	introduced		FirstRecords; GRIIS	SInAS database	unknown	Escape from confinement	Aquaculture	intentional	No	neartic	1938
Guatemala	98	North America	1	Lepomis gibbosus	Lepomis gibbosus (Linnaeus, 1758)	9975	Centrarchidae	Actinopterygii	Chordata	FRESHWATER	present	introduced	established	FirstRecords; GRIIS	SInAS database	No	Escape from confinement	Aquaculture	intentional	No	neartic	1929
Hungary	107	Europe	3	Lepomis gibbosus	Lepomis gibbosus (Linnaeus, 1758)	9975	Centrarchidae	Actinopterygii	Chordata	FRESHWATER	present	introduced	established	FirstRecords; GRIIS	SInAS database	No	Escape from confinement	Aquaculture	intentional	No	neartic	1809
Dominican Rep.	64	North America	1	Oncorhynchus mykiss	Oncorhynchus mykiss (Walbaum, 1792)	10333	Salmonidae	Actinopterygii	Chordata	FRESHWATER|MARINE|MARINE	present	introduced	established	FirstRecords; GRIIS	SInAS database	Yes	Corridor	Interconnected waterways/basins/seas	unintentional	No	neartic	1876
Dominican Rep.	64	North America	1	Oreochromis aureus	Oreochromis aureus (Steindachner, 1864)	10058	Cichlidae	Actinopterygii	Chordata	FRESHWATER|MARINE	present	introduced	established	FirstRecords; GRIIS	SInAS database	No	Escape from confinement	Aquaculture	intentional	Yes	afrotropic	1909
Dominican Rep.	64	North America	1	Oreochromis mossambicus	Oreochromis mossambicus (Peters, 1852)	10064	Cichlidae	Actinopterygii	Chordata	FRESHWATER|MARINE	present	introduced	established	FirstRecords; GRIIS	SInAS database	No	Escape from confinement	Aquaculture	intentional	No	afrotropic	1909
Dominican Rep.	64	North America	1	Oreochromis niloticus	Oreochromis niloticus (Linnaeus, 1758)	10065	Cichlidae	Actinopterygii	Chordata	FRESHWATER|MARINE	present	introduced	established	FirstRecords; GRIIS	SInAS database	No	Escape from confinement	Aquaculture	intentional	No	afrotropic	1964
Dominican Rep.	64	North America	1	Poecilia latipinna	Poecilia latipinna (Lesueur, 1821)	9606	Poeciliidae	Actinopterygii	Chordata	FRESHWATER|MARINE|MARINE	present	introduced		GRIIS	SInAS database	No	Escape from confinement	Botanical garden/zoo/aquaria	intentional	No	neartic	1905
Dominican Rep.	64	North America	1	Poecilia reticulata	Poecilia reticulata Peters, 1859	9610	Poeciliidae	Actinopterygii	Chordata	FRESHWATER|MARINE	present	introduced		GRIIS	SInAS database	Yes	Escape from confinement	0	intentional	No	neotropic	1922
Dominican Rep.	64	North America	1	Pterois volitans	Pterois volitans (Linnaeus, 1758)	10379	Scorpaenidae	Actinopterygii	Chordata	MARINE	present	introduced		FirstRecords; GRIIS	SInAS database	No	Corridor	Interconnected waterways/basins/seas	unintentional	Yes	indomalayan	1985
Dominican Rep.	64	North America	1	Trichopodus trichopterus	Trichopodus trichopterus (Pallas, 1770)	10243	Osphronemidae	Actinopterygii	Chordata	FRESHWATER	present	introduced	established	FirstRecords; GRIIS	SInAS database	No	unknown	unknown	unknown	No	indomalayan	1970
Dominican Rep.	64	North America	1	Xiphophorus hellerii	Xiphophorus hellerii Heckel, 1848	9618	Poeciliidae	Actinopterygii	Chordata	FRESHWATER|MARINE	present	introduced		GRIIS	SInAS database	No	Escape from confinement	0	intentional	No	neotropic	1922
Dominican Rep.	64	North America	1	Xiphophorus maculatus	Xiphophorus maculatus (Günther, 1866)	9619	Poeciliidae	Actinopterygii	Chordata	MARINE	present	introduced		GRIIS	SInAS database	Yes	Escape from confinement	0	intentional	No	neotropic	1922
Ecuador	66	South America	2	Cichla ocellaris	Cichla ocellaris Bloch & Schneider, 1801	9820	Cichlidae	Actinopterygii	Chordata	FRESHWATER|MARINE	present	introduced		GRIIS	SInAS database	No	Escape from confinement	Botanical garden/zoo/aquaria	intentional	Yes	neotropic	1967
Ecuador	66	South America	2	Cyprinus carpio	Cyprinus carpio Linnaeus, 1758	9317	Cyprinidae	Actinopterygii	Chordata	FRESHWATER|MARINE	present	introduced		GRIIS	SInAS database	No	Escape from confinement	Aquaculture	intentional	No	paleartic	1850
Ecuador	67	Oceania	7	Dormitator latifrons	Dormitator latifrons (Richardson, 1844)	9859	Eleotridae	Actinopterygii	Chordata	FRESHWATER|MARINE	present	introduced	established	FirstRecords	SInAS database	No	unknown	unknown	unknown	unknown	neotropic	NA
Italy	118	Europe	3	Lepomis gibbosus	Lepomis gibbosus (Linnaeus, 1758)	9975	Centrarchidae	Actinopterygii	Chordata	FRESHWATER	present	introduced		FirstRecords; GRIIS	SInAS database	No	Escape from confinement	Aquaculture	intentional	No	neartic	1809
Ecuador	66	South America	2	Oncorhynchus mykiss	Oncorhynchus mykiss (Walbaum, 1792)	10333	Salmonidae	Actinopterygii	Chordata	FRESHWATER|MARINE|MARINE	present	introduced	established	FirstRecords; GRIIS	SInAS database	No	Corridor	Interconnected waterways/basins/seas	unintentional	No	neartic	1904
Ecuador	66	South America	2	Oreochromis mossambicus	Oreochromis mossambicus (Peters, 1852)	10064	Cichlidae	Actinopterygii	Chordata	FRESHWATER|MARINE	present	introduced		GRIIS	SInAS database	No	Escape from confinement	Aquaculture	intentional	No	afrotropic	1923
Ecuador	66	South America	2	Oreochromis niloticus	Oreochromis niloticus (Linnaeus, 1758)	10065	Cichlidae	Actinopterygii	Chordata	FRESHWATER|MARINE	present	introduced		GRIIS	Schwindt et al. 2020	No	Escape from confinement	Aquaculture	intentional	No	afrotropic	1933
Ecuador	67	Oceania	7	Oreochromis niloticus	Oreochromis niloticus (Linnaeus, 1758)	10065	Cichlidae	Actinopterygii	Chordata	FRESHWATER|MARINE	present	introduced	established	FirstRecords	SInAS database	No	Escape from confinement	Aquaculture	intentional	No	afrotropic	1991
Ecuador	66	South America	2	Salmo trutta	Salmo trutta Linnaeus, 1758	10349	Salmonidae	Actinopterygii	Chordata	FRESHWATER|MARINE|MARINE	present	introduced		GRIIS	SInAS database	No	Escape from confinement	Aquaculture	intentional	No	paleartic	1892
Ecuador	66	South America	2	Sciaenops ocellatus	Sciaenops ocellatus (Linnaeus, 1766)	10186	Sciaenidae	Actinopterygii	Chordata	MARINE|MARINE	present	introduced	established	FirstRecords; GRIIS	SInAS database	No	Release in nature	Biological control	intentional	No	neartic	1989
Egypt	69	Africa	4	Abudefduf vaigiensis	Abudefduf vaigiensis (Quoy & Gaimard, 1825)	9695	Pomacentridae	Actinopterygii	Chordata	MARINE	present	introduced		GRIIS	SInAS database	No	Corridor	Interconnected waterways/basins/seas	unintentional	No	indomalayan_australasia	NA
Egypt	69	Africa	4	Alepes djedaba	Alepes djedaba (Forsskål, 1775)	9708	Carangidae	Actinopterygii	Chordata	MARINE	present	introduced	established	FirstRecords; GRIIS	SInAS database	No	Corridor	Interconnected waterways/basins/seas	unintentional	No	indomalayan_australasia	1992
Egypt	69	Africa	4	Apogonichthyoides pharaonis	Apogonichthyoides pharaonis (Bellotti, 1874)	9737	Apogonidae	Actinopterygii	Chordata	MARINE	present	introduced		FirstRecords; GRIIS	SInAS database	unknown	Corridor	Interconnected waterways/basins/seas	unintentional	No	paleartic	1924
Egypt	69	Africa	4	Apogonichthyoides taeniatus	Apogonichthyoides taeniatus (Cuvier, 1828)	9738	Apogonidae	Actinopterygii	Chordata	MARINE	present	introduced		GRIIS	SInAS database	No	unknown	unknown	unknown	unknown	paleartic	NA
Egypt	69	Africa	4	Atherinomorus forskalii	Atherinomorus forskalii (Rüppell, 1838)	9084	Atherinidae	Actinopterygii	Chordata	MARINE	present	introduced		FirstRecords; GRIIS	SInAS database	No	Corridor	Interconnected waterways/basins/seas	unintentional	No	paleartic	1900
Egypt	69	Africa	4	Atherinomorus lacunosus	Atherinomorus lacunosus (Forster, 1801)	9085	Atherinidae	Actinopterygii	Chordata	FRESHWATER|MARINE|MARINE	present	introduced		GRIIS	SInAS database	unknown	Corridor	Interconnected waterways/basins/seas	unintentional	No	indomalayan_australasia	2005
Egypt	69	Africa	4	Caesio varilineata	Caesio varilineata Carpenter, 1987	9766	Caesionidae	Actinopterygii	Chordata	MARINE	present	introduced		FirstRecords	SInAS database/EASIN	No	Corridor	Interconnected waterways/basins/seas	unintentional	unknown	NA	2018
Egypt	69	Africa	4	Callionymus filamentosus	Callionymus filamentosus Valenciennes, 1837	9768	Callionymidae	Actinopterygii	Chordata	MARINE	present	introduced		GRIIS	SInAS database	No	Corridor	Interconnected waterways/basins/seas	unintentional	No	indomalayan_australasia	NA
Egypt	69	Africa	4	Chaetodon austriacus	Chaetodon austriacus Rüppell, 1836	9786	Chaetodontidae	Actinopterygii	Chordata	MARINE	present	introduced		GRIIS	SInAS database/EASIN	No	Corridor	interconnected waterways/basins/seas	unintentional	No	paleartic	NA
Egypt	69	Africa	4	Chaetodon larvatus	Chaetodon larvatus Cuvier, 1831	9789	Chaetodontidae	Actinopterygii	Chordata	MARINE	present	introduced		GRIIS	SInAS database/EASIN	No	Corridor	interconnected waterways/basins/seas	unintentional	No	afrotropic	NA
Egypt	69	Africa	4	Coryogalops ocheticus	Coryogalops ocheticus (Norman, 1927)	9837	Gobiidae	Actinopterygii	Chordata	MARINE	present	introduced		FirstRecords; GRIIS	SInAS database	No	Corridor	Interconnected waterways/basins/seas	unintentional	No	paleartic	1924
Egypt	69	Africa	4	Crenidens crenidens	Crenidens crenidens (Forsskål, 1775)	9838	Sparidae	Actinopterygii	Chordata	MARINE	present	introduced		FirstRecords; GRIIS	SInAS database	No	Corridor	Interconnected waterways/basins/seas	unintentional	No	indomalayan	1882
Egypt	69	Africa	4	Cynoglossus sinusarabici	Cynoglossus sinusarabici (Chabanaud, 1931)	10276	Cynoglossidae	Actinopterygii	Chordata	MARINE	present	introduced	established	FirstRecords; GRIIS	SInAS database	No	Corridor	Interconnected waterways/basins/seas	unintentional	No	paleartic	1992
Egypt	69	Africa	4	Cyprinus carpio	Cyprinus carpio Linnaeus, 1758	9317	Cyprinidae	Actinopterygii	Chordata	FRESHWATER|MARINE	present	introduced	established	FirstRecords; GRIIS	SInAS database	No	Escape from confinement	Aquaculture	intentional	No	paleartic	1859
Egypt	69	Africa	4	Decapterus russelli	Decapterus russelli (Rüppell, 1830)	9853	Carangidae	Actinopterygii	Chordata	MARINE	present	introduced		GRIIS	SInAS database	No	Corridor	Interconnected waterways/basins/seas	unintentional	No	indomalayan_australasia	NA
Egypt	69	Africa	4	Dussumieria elopsoides	Dussumieria elopsoides Bleeker, 1849	9214	Dussumieriidae	Actinopterygii	Chordata	MARINE	present	introduced	established	FirstRecords; GRIIS	SInAS database	No	Corridor	Interconnected waterways/basins/seas	unintentional	No	indomalayan_australasia	1970
Egypt	69	Africa	4	Epinephelus malabaricus	Epinephelus malabaricus (Bloch & Schneider, 1801)	9870	Serranidae	Actinopterygii	Chordata	MARINE|MARINE	present	introduced		GRIIS	SInAS database	No	Corridor	Interconnected waterways/basins/seas	unintentional	No	indomalayan	NA
Egypt	69	Africa	4	Equulites klunzingeri	Equulites klunzingeri (Steindachner, 1898)	9876	Leiognathidae	Actinopterygii	Chordata	MARINE	present	introduced		FirstRecords; GRIIS	SInAS database	unknown	Corridor	Interconnected waterways/basins/seas	unintentional	No	paleartic	1924
Egypt	69	Africa	4	Etrumeus sadina	Etrumeus sadina (Mitchill, 1814)	9218	Dussumieriidae	Actinopterygii	Chordata	MARINE	present	introduced	established	FirstRecords; GRIIS	SInAS database	No	unknown	unknown	unknown	unknown	neartic	1994
Egypt	69	Africa	4	Favonigobius melanobranchus	Favonigobius melanobranchus (Fowler, 1934)	9894	Gobiidae	Actinopterygii	Chordata	MARINE	present	introduced		GRIIS	SInAS database	No	unknown	unknown	unknown	No	australasia_indomalayan	NA
Egypt	69	Africa	4	Fistularia commersonii	Fistularia commersonii Rüppell, 1838	10501	Fistulariidae	Actinopterygii	Chordata	MARINE	present	introduced		GRIIS	SInAS database	No	Corridor	Interconnected waterways/basins/seas	unintentional	No	NA	2002
Egypt	69	Africa	4	Gambusia affinis	Gambusia affinis (Baird & Girard, 1853)	9590	Poeciliidae	Actinopterygii	Chordata	FRESHWATER|MARINE	present	introduced	established	FirstRecords; GRIIS	SInAS database	Yes	Release in nature	Biological control	intentional	No	neartic	1925
Egypt	69	Africa	4	Gambusia holbrooki	Gambusia holbrooki Girard, 1859	9592	Poeciliidae	Actinopterygii	Chordata	FRESHWATER|MARINE	present	introduced		FirstRecords; GRIIS	SInAS database	No	Escape from confinement	Aquaculture	intentional	Yes	neartic	1925
Egypt	69	Africa	4	Hemiramphus far	Hemiramphus far (Forsskål, 1775)	9110	Hemiramphidae	Actinopterygii	Chordata	MARINE	present	introduced		GRIIS	SInAS database	No	Corridor	Interconnected waterways/basins/seas	unintentional	No	indomalayan	2003
Egypt	69	Africa	4	Herklotsichthys punctatus	Herklotsichthys punctatus (Rüppell, 1837)	9219	Clupeidae	Actinopterygii	Chordata	MARINE	present	introduced	established	FirstRecords; GRIIS	SInAS database	unknown	Corridor	Interconnected waterways/basins/seas	unintentional	No	afrotropic	1973
Egypt	69	Africa	4	Hyporhamphus affinis	Hyporhamphus affinis (Günther, 1866)	9112	Hemiramphidae	Actinopterygii	Chordata	MARINE	present	introduced	established	FirstRecords	SInAS database	No	Corridor	Interconnected waterways/basins/seas	unintentional	unknown	indomalayan	1924
Egypt	69	Africa	4	Kyphosus incisor	Kyphosus incisor (Cuvier, 1831)	9959	Kyphosidae	Actinopterygii	Chordata	MARINE	present	introduced		GRIIS	SInAS database	No	unknown	unknown	unknown	No	afrotropic	NA
Egypt	69	Africa	4	Lagocephalus sceleratus	Lagocephalus sceleratus (Gmelin, 1789)	10525	Tetraodontidae	Actinopterygii	Chordata	MARINE	present	introduced		GRIIS	SInAS database	No	Corridor	Interconnected waterways/basins/seas	unintentional	No	NA	2010
Egypt	69	Africa	4	Lagocephalus spadiceus	Lagocephalus spadiceus (Richardson, 1845)	10526	Tetraodontidae	Actinopterygii	Chordata	MARINE|MARINE	present	introduced		GRIIS	SInAS database	No	Corridor	Interconnected waterways/basins/seas	unintentional	No	afrotropic	NA
Egypt	69	Africa	4	Lagocephalus suezensis	Lagocephalus suezensis Clark & Gohar, 1953	10527	Tetraodontidae	Actinopterygii	Chordata	MARINE	present	introduced		GRIIS	SInAS database	No	Corridor	Interconnected waterways/basins/seas	unintentional	No	paleartic	NA
Egypt	69	Africa	4	Lates niloticus	Lates niloticus (Linnaeus, 1758)	9970	Latidae	Actinopterygii	Chordata	FRESHWATER	present	introduced		GRIIS	SInAS database	No	Release in Nature	Fishery in the wild	intentional	No	afrotropic	1954
Egypt	69	Africa	4	Planiliza carinata	Liza carinata (Valenciennes, 1836)	9659	Mugilidae	Actinopterygii	Chordata	MARINE|MARINE	present	introduced	established	FirstRecords; GRIIS	SInAS database	No	Corridor	Interconnected waterways/basins/seas	unintentional	No	indomalayan	1924
Egypt	69	Africa	4	Muraenesox cinereus	Muraenesox cinereus (Forsskål, 1775)	9080	Muraenesocidae	Actinopterygii	Chordata	FRESHWATER|MARINE	present	introduced		GRIIS	SInAS database	No	Corridor	Interconnected waterways/basins/seas	unintentional	No	indomalayan_australasia	NA
Egypt	69	Africa	4	Nemipterus randalli	Nemipterus randalli Russell, 1986	10041	Nemipteridae	Actinopterygii	Chordata	MARINE	present	introduced		GRIIS	SInAS database/EASIN	Yes	Corridor	Interconnected waterways/basins/seas	unintentional	No	NA	NA
Egypt	69	Africa	4	Oreochromis aureus	Oreochromis aureus (Steindachner, 1864)	10058	Cichlidae	Actinopterygii	Chordata	FRESHWATER|MARINE	present	introduced		GRIIS	SInAS database	No	Escape from confinement	Aquaculture	intentional	Yes	afrotropic	1910
Egypt	69	Africa	4	Oreochromis macrochir	Oreochromis macrochir (Boulenger, 1912)	10062	Cichlidae	Actinopterygii	Chordata	FRESHWATER	present	introduced		GRIIS	SInAS database	No	Escape from confinement	Aquaculture	intentional	No	afrotropic	1948
Egypt	69	Africa	4	Oreochromis mossambicus	Oreochromis mossambicus (Peters, 1852)	10064	Cichlidae	Actinopterygii	Chordata	FRESHWATER|MARINE	present	introduced	established	FirstRecords; GRIIS	SInAS database	No	Escape from confinement	Aquaculture	intentional	No	afrotropic	1941
Egypt	69	Africa	4	Oreochromis spilurus	Oreochromis spilurus (Günther, 1894)	10067	Cichlidae	Actinopterygii	Chordata	FRESHWATER|MARINE	present	introduced		GRIIS	SInAS database	unknown	Escape from confinement	Aquaculture	intentional	No	afrotropic	1925
Egypt	69	Africa	4	Oxyurichthys petersii	Oxyurichthys petersii (Klunzinger, 1871)	10074	Gobiidae	Actinopterygii	Chordata	MARINE	present	introduced		GRIIS	SInAS database/EASIN	unknown	Corridor	Interconnected waterways/basins/seas	unintentional	unknown	indomalayan	NA
Egypt	69	Africa	4	Pagellus bellottii	Pagellus bellottii Steindachner, 1882	10075	Sparidae	Actinopterygii	Chordata	MARINE	present	introduced		GRIIS	SInAS database	No	unknown	unknown	unknown	unknown	afrotropic	NA
Egypt	69	Africa	4	Parexocoetus mento	Parexocoetus mento (Valenciennes, 1847)	9115	Exocoetidae	Actinopterygii	Chordata	MARINE	present	introduced		GRIIS	SInAS database	No	Corridor	Interconnected waterways/basins/seas	unintentional	No	indomalayan_australasia	1999
Egypt	69	Africa	4	Pelates quadrilineatus	Pelates quadrilineatus (Bloch, 1790)	10093	Terapontidae	Actinopterygii	Chordata	MARINE|MARINE	present	introduced	established	FirstRecords; GRIIS	SInAS database	No	Corridor	Interconnected waterways/basins/seas	unintentional	No	indomalayan_australasia	1975
Egypt	69	Africa	4	Pempheris vanicolensis	Pempheris vanicolensis Cuvier, 1831	10098	Pempheridae	Actinopterygii	Chordata	MARINE	present	introduced		GRIIS	SInAS database	No	Corridor	Interconnected waterways/basins/seas	unintentional	No	indomalayan	2001
Egypt	69	Africa	4	Platycephalus indicus	Platycephalus indicus (Linnaeus, 1758)	10373	Platycephalidae	Actinopterygii	Chordata	MARINE|MARINE	present	introduced		FirstRecords; GRIIS	SInAS database	No	Corridor	Interconnected waterways/basins/seas	unintentional	No	indomalayan_australasia	1902
Egypt	69	Africa	4	Plotosus lineatus	Plotosus lineatus (Thunberg, 1787)	10463	Plotosidae	Actinopterygii	Chordata	MARINE|MARINE	present	introduced		GRIIS	SInAS database	No	Corridor	Interconnected waterways/basins/seas	unintentional	No	indomalayan_australasia	NA
Egypt	69	Africa	4	Pomadasys stridens	Pomadasys stridens (Forsskål, 1775)	10136	Haemulidae	Actinopterygii	Chordata	MARINE	present	introduced	established	FirstRecords; GRIIS	SInAS database	No	Corridor	Interconnected waterways/basins/seas	unintentional	No	indomalayan	1973
Egypt	69	Africa	4	Pteragogus pelycus	Pteragogus pelycus Randall, 1981	10160	Labridae	Actinopterygii	Chordata	MARINE	present	introduced		GRIIS	SInAS database	No	Corridor	Interconnected waterways/basins/seas	unintentional	No	afrotropic	NA
Egypt	69	Africa	4	Rastrelliger kanagurta	Rastrelliger kanagurta (Cuvier, 1816)	10165	Scombridae	Actinopterygii	Chordata	MARINE	present	introduced		GRIIS	SInAS database	No	Corridor	Interconnected waterways/basins/seas	unintentional	No	indomalayan_australasia	NA
Egypt	69	Africa	4	Rhabdosargus haffara	Rhabdosargus haffara (Forsskål, 1775)	10166	Sparidae	Actinopterygii	Chordata	MARINE	present	introduced		GRIIS	SInAS database	No	Corridor	Interconnected waterways/basins/seas	unintentional	No	indomalayan	NA
Egypt	69	Africa	4	Rhynchoconger trewavasae	Rhynchoconger trewavasae Ben-Tuvia, 1993	9082	Congridae	Actinopterygii	Chordata	MARINE	present	introduced		GRIIS	SInAS database	No	Corridor	Interconnected waterways/basins/seas	unintentional	No	paleartic	NA
Egypt	69	Africa	4	Sargocentron rubrum	Sargocentron rubrum (Forsskål, 1775)	9126	Holocentridae	Actinopterygii	Chordata	MARINE	present	introduced		GRIIS	SInAS database	No	Corridor	Interconnected waterways/basins/seas	unintentional	No	indomalayan_australasia	1971
Egypt	69	Africa	4	Saurida undosquamis	Saurida undosquamis (Richardson, 1848)	9105	Synodontidae	Actinopterygii	Chordata	MARINE	present	introduced		GRIIS	SInAS database	No	Corridor	Interconnected waterways/basins/seas	unintentional	No	indomalayan_australasia	1982
Egypt	69	Africa	4	Scomberomorus commerson	Scomberomorus commerson (Lacepède, 1800)	10187	Scombridae	Actinopterygii	Chordata	MARINE	present	introduced	established	FirstRecords; GRIIS	SInAS database	No	Corridor	Interconnected waterways/basins/seas	unintentional	No	indomalayan_australasia	1992
Egypt	69	Africa	4	Sebastapistes nuchalis	Sebastapistes nuchalis (Günther, 1874)	10380	Scorpaenidae	Actinopterygii	Chordata	MARINE	present	introduced		GRIIS	SInAS database/EASIN	Yes	Corridor	Interconnected waterways/basins/seas	unintentional	No	paleartic	NA
Egypt	69	Africa	4	Siganus luridus	Siganus luridus (Rüppell, 1829)	10199	Siganidae	Actinopterygii	Chordata	MARINE	present	introduced		GRIIS	SInAS database	Yes	Corridor	Interconnected waterways/basins/seas	unintentional	Yes	indomalayan	1969
Egypt	69	Africa	4	Siganus rivulatus	Siganus rivulatus Forsskål & Niebuhr, 1775	10200	Siganidae	Actinopterygii	Chordata	MARINE	present	introduced		GRIIS	SInAS database	No	Corridor	Interconnected waterways/basins/seas	unintentional	Yes	afrotropic	1971
Egypt	69	Africa	4	Silhouettea aegyptia	Silhouettea aegyptia (Chabanaud, 1933)	10203	Gobiidae	Actinopterygii	Chordata	MARINE	present	introduced	established	FirstRecords; GRIIS	SInAS database	No	Corridor	Interconnected waterways/basins/seas	unintentional	No	paleartic	1972
Egypt	69	Africa	4	Sillago sihama	Sillago sihama (Forsskål, 1775)	10204	Sillaginidae	Actinopterygii	Chordata	MARINE	present	introduced		GRIIS	SInAS database	No	Corridor	Interconnected waterways/basins/seas	unintentional	No	indomalayan_australasia	NA
Egypt	69	Africa	4	Sillago suezensis	Sillago suezensis Golani, Fricke & Tikochinski, 2013	10205	Sillaginidae	Actinopterygii	Chordata	MARINE	present	introduced	established	FirstRecords; GRIIS	SInAS database/EASIN	Yes	Corridor	Interconnected waterways/basins/seas	unintentional	No	paleartic	1992
Egypt	69	Africa	4	Sphyraena chrysotaenia	Sphyraena chrysotaenia Klunzinger, 1884	10209	Sphyraenidae	Actinopterygii	Chordata	MARINE	present	introduced		GRIIS	SInAS database	No	Corridor	Interconnected waterways/basins/seas	unintentional	Yes	indomalayan	1971
Egypt	69	Africa	4	Sphyraena flavicauda	Sphyraena flavicauda Rüppell, 1838	10210	Sphyraenidae	Actinopterygii	Chordata	MARINE	present	introduced		GRIIS	SInAS database	No	Corridor	Interconnected waterways/basins/seas	unintentional	No	indomalayan_australasia	NA
Egypt	69	Africa	4	Spratelloides delicatulus	Spratelloides delicatulus (Bennett, 1832)	9226	Clupeidae	Actinopterygii	Chordata	MARINE	present	introduced		GRIIS	SInAS database	Yes	Corridor	Interconnected waterways/basins/seas	unintentional	No	NA	NA
Egypt	69	Africa	4	Stephanolepis diaspros	Stephanolepis diaspros Fraser-Brunner, 1940	10534	Monacanthidae	Actinopterygii	Chordata	MARINE	present	introduced		GRIIS	SInAS database	No	Corridor	Interconnected waterways/basins/seas	unintentional	Yes	indomalayan	1965
Egypt	69	Africa	4	Terapon puta	Terapon puta Cuvier, 1829	10225	Terapontidae	Actinopterygii	Chordata	FRESHWATER|MARINE|MARINE	present	introduced	established	FirstRecords; GRIIS	SInAS database	No	Corridor	Interconnected waterways/basins/seas	unintentional	No	indomalayan_australasia	1973
Egypt	69	Africa	4	Tylosurus choram	Tylosurus choram (Rüppell, 1837)	9118	Belonidae	Actinopterygii	Chordata	MARINE	present	introduced		GRIIS	SInAS database	No	Corridor	Interconnected waterways/basins/seas	unintentional	No	paleartic	NA
Egypt	69	Africa	4	Upeneus asymmetricus	Upeneus asymmetricus Lachner, 1954	10255	Mullidae	Actinopterygii	Chordata	MARINE	present	introduced		GRIIS	SInAS database	No	Corridor	Interconnected waterways/basins/seas	unintentional	No	indomalayan	NA
Egypt	69	Africa	4	Upeneus moluccensis	Upeneus moluccensis (Bleeker, 1855)	10256	Mullidae	Actinopterygii	Chordata	MARINE|MARINE	present	introduced		GRIIS	SInAS database	No	Corridor	Interconnected waterways/basins/seas	unintentional	No	indomalayan_australasia	1968
Egypt	69	Africa	4	Upeneus pori	Upeneus pori Ben-Tuvia & Golani, 1989	10257	Mullidae	Actinopterygii	Chordata	MARINE	present	introduced	established	FirstRecords; GRIIS	SInAS database	unknown	Corridor	Interconnected waterways/basins/seas	unintentional	No	paleartic	1992
El Salvador	223	North America	1	Coptodon rendalli	Coptodon rendalli (Boulenger, 1897)	9832	Cichlidae	Actinopterygii	Chordata	FRESHWATER|MARINE	present	introduced	established	FirstRecords; GRIIS	SInAS database	No	unknown	unknown	unknown	unknown	afrotropic	1956
El Salvador	223	North America	1	Cyprinus carpio	Cyprinus carpio Linnaeus, 1758	9317	Cyprinidae	Actinopterygii	Chordata	FRESHWATER|MARINE	present	introduced	established	FirstRecords; GRIIS	SInAS database	No	Escape from confinement	Aquaculture	intentional	No	paleartic	1815
Luxembourg	145	Europe	3	Lepomis gibbosus	Lepomis gibbosus (Linnaeus, 1758)	9975	Centrarchidae	Actinopterygii	Chordata	FRESHWATER	present	introduced		GRIIS	SInAS database	No	Escape from confinement	Aquaculture	intentional	No	neartic	1809
El Salvador	223	North America	1	Oreochromis aureus	Oreochromis aureus (Steindachner, 1864)	10058	Cichlidae	Actinopterygii	Chordata	FRESHWATER|MARINE	present	introduced	established	FirstRecords; GRIIS	SInAS database	No	Escape from confinement	Aquaculture	intentional	Yes	afrotropic	1909
El Salvador	223	North America	1	Oreochromis mossambicus	Oreochromis mossambicus (Peters, 1852)	10064	Cichlidae	Actinopterygii	Chordata	FRESHWATER|MARINE	present	introduced	established	FirstRecords; GRIIS	SInAS database	No	Escape from confinement	Aquaculture	intentional	No	afrotropic	1909
El Salvador	223	North America	1	Oreochromis niloticus	Oreochromis niloticus (Linnaeus, 1758)	10065	Cichlidae	Actinopterygii	Chordata	FRESHWATER|MARINE	present	introduced	established	FirstRecords; GRIIS	SInAS database	Yes	Escape from confinement	Aquaculture	intentional	No	afrotropic	1964
El Salvador	223	North America	1	Oreochromis urolepis	Oreochromis urolepis (Norman, 1922)	10068	Cichlidae	Actinopterygii	Chordata	FRESHWATER|MARINE	present	introduced	established	FirstRecords	SInAS database	No	Escape from confinement	Aquaculture	intentional	Yes	afrotropic	1963
El Salvador	223	North America	1	Parachromis managuensis	Parachromis managuensis (Günther, 1867)	10085	Cichlidae	Actinopterygii	Chordata	MARINE	present	introduced	established	FirstRecords; GRIIS	SInAS database	No	Escape from confinement	Botanical garden/zoo/aquaria	intentional	No	neotropic	1956
Eritrea	71	Africa	4	Anguilla anguilla	Anguilla anguilla (Linnaeus, 1758)	9069	Anguillidae	Actinopterygii	Chordata	FRESHWATER|MARINE|MARINE	present	introduced		GRIIS	SInAS database	unknown	Escape from confinement	Aquaculture	intentional	No	paleartic	NA
Eritrea	71	Africa	4	Coptodon zillii	Coptodon zillii (Gervais, 1848)	9834	Cichlidae	Actinopterygii	Chordata	FRESHWATER|MARINE	present	introduced	established	FirstRecords; GRIIS	SInAS database	No	unknown	unknown	unknown	unknown	NA	1954
Eritrea	71	Africa	4	Oncorhynchus mykiss	Oncorhynchus mykiss (Walbaum, 1792)	10333	Salmonidae	Actinopterygii	Chordata	FRESHWATER|MARINE|MARINE	present	introduced		GRIIS	SInAS database	No	Corridor	Interconnected waterways/basins/seas	unintentional	No	neartic	1880
Eritrea	71	Africa	4	Oreochromis mossambicus	Oreochromis mossambicus (Peters, 1852)	10064	Cichlidae	Actinopterygii	Chordata	FRESHWATER|MARINE	present	introduced		GRIIS	SInAS database	No	Escape from confinement	Aquaculture	intentional	No	afrotropic	1941
Eritrea	71	Africa	4	Oreochromis niloticus	Oreochromis niloticus (Linnaeus, 1758)	10065	Cichlidae	Actinopterygii	Chordata	FRESHWATER|MARINE	present	introduced	established	FirstRecords; GRIIS	SInAS database	No	Escape from confinement	Aquaculture	intentional	No	afrotropic	1657
Estonia	68	Europe	3	Acipenser gueldenstaedtii	Acipenser gueldenstaedtii Brandt & Ratzeburg, 1833	9057	Acipenseridae	Actinopterygii	Chordata	FRESHWATER|MARINE|MARINE	present	introduced		FirstRecords; GRIIS	SInAS database	No	Escape from confinement	Aquaculture	intentional	No	paleartic	1962
Estonia	68	Europe	3	Acipenser stellatus	Acipenser stellatus Pallas, 1771	9063	Acipenseridae	Actinopterygii	Chordata	FRESHWATER|MARINE|MARINE	present	introduced		GRIIS	SInAS database	Yes	Escape from confinement	Aquaculture	intentional	No	paleartic	1930
Estonia	68	Europe	3	Carassius auratus	Carassius auratus (Linnaeus, 1758)	9274	Cyprinidae	Actinopterygii	Chordata	FRESHWATER|MARINE	present	introduced	established	FirstRecords	SInAS database	No	Escape from confinement	Aquaculture	intentional	Yes	indomalayan	1500
Estonia	68	Europe	3	Carassius gibelio	Carassius gibelio (Bloch, 1782)	9278	Cyprinidae	Actinopterygii	Chordata	FRESHWATER|MARINE	present	introduced	established	FirstRecords; GRIIS	SInAS database	No	Escape from confinement	Ornamental purpose	intentional	No	paleartic	1608
Estonia	68	Europe	3	Coregonus peled	Coregonus peled (Gmelin, 1789)	10315	Salmonidae	Actinopterygii	Chordata	FRESHWATER|MARINE|MARINE	present	introduced	established	FirstRecords; GRIIS	SInAS database	No	Escape from confinement	Aquaculture	intentional	No	paleartic	1954
Estonia	68	Europe	3	Cyprinus carpio	Cyprinus carpio Linnaeus, 1758	9317	Cyprinidae	Actinopterygii	Chordata	FRESHWATER|MARINE	present	introduced	established	FirstRecords; GRIIS	SInAS database	No	Escape from confinement	Aquaculture	intentional	No	paleartic	1492
Estonia	68	Europe	3	Huso huso	Huso huso (Linnaeus, 1758)	9065	Acipenseridae	Actinopterygii	Chordata	FRESHWATER|MARINE|MARINE	present	introduced	established	FirstRecords; GRIIS	SInAS database	No	Escape from confinement	Aquaculture	intentional	No	paleartic	1960
Estonia	68	Europe	3	Ictalurus punctatus	Ictalurus punctatus (Rafinesque, 1818)	10428	Ictaluridae	Actinopterygii	Chordata	FRESHWATER	present	introduced		FirstRecords; GRIIS	SInAS database	No	Escape from confinement	Aquaculture	intentional	No	neartic	1920
Estonia	68	Europe	3	Neogobius melanostomus	Neogobius melanostomus (Pallas, 1814)	10043	Gobiidae	Actinopterygii	Chordata	FRESHWATER|MARINE|MARINE	present	introduced		FirstRecords; GRIIS	SInAS database	No	Corridor	Interconnected waterways/basins/seas	unintentional	No	paleartic	1930
Estonia	68	Europe	3	Oncorhynchus mykiss	Oncorhynchus mykiss (Walbaum, 1792)	10333	Salmonidae	Actinopterygii	Chordata	FRESHWATER|MARINE|MARINE	present	introduced	established	FirstRecords; GRIIS	SInAS database	Yes	Corridor	Interconnected waterways/basins/seas	unintentional	No	neartic	1879
Estonia	68	Europe	3	Perccottus glenii	Perccottus glenii Dybowski, 1877	10103	Odontobutidae	Actinopterygii	Chordata	FRESHWATER|MARINE	present	introduced		FirstRecords; GRIIS	SInAS database	No	Escape from confinement	Aquaculture	intentional	Yes	paleartic	1948
eSwatini	226	Africa	4	Cyprinus carpio carpio	Cyprinus carpio var. carpio	9318	Cyprinidae	Actinopterygii	Chordata	FRESHWATER|MARINE	present	introduced		GRIIS	SInAS database	No	unknown	unknown	unknown	No	paleartic	NA
eSwatini	226	Africa	4	Gambusia affinis	Gambusia affinis (Baird & Girard, 1853)	9590	Poeciliidae	Actinopterygii	Chordata	FRESHWATER|MARINE	present	introduced		GRIIS	SInAS database	No	Release in nature	Biological control	intentional	No	neartic	1925
Moldova	150	Europe	3	Lepomis gibbosus	Lepomis gibbosus (Linnaeus, 1758)	9975	Centrarchidae	Actinopterygii	Chordata	FRESHWATER	present	introduced		GRIIS	SInAS database	No	Escape from confinement	Aquaculture	intentional	No	neartic	1809
Montenegro	151	Europe	3	Lepomis gibbosus	Lepomis gibbosus (Linnaeus, 1758)	9975	Centrarchidae	Actinopterygii	Chordata	FRESHWATER	present	introduced		GRIIS	SInAS database	Yes	Escape from confinement	Aquaculture	intentional	No	neartic	1809
Morocco	148	Africa	4	Lepomis gibbosus	Lepomis gibbosus (Linnaeus, 1758)	9975	Centrarchidae	Actinopterygii	Chordata	FRESHWATER	present	introduced	established	FirstRecords; GRIIS	SInAS database	No	Escape from confinement	Aquaculture	intentional	No	neartic	1910
Netherlands	177	Europe	3	Lepomis gibbosus	Lepomis gibbosus (Linnaeus, 1758)	9975	Centrarchidae	Actinopterygii	Chordata	FRESHWATER	present	introduced		FirstRecords; GRIIS	SInAS database	No	Escape from confinement	Aquaculture	intentional	No	neartic	1809
eSwatini	226	Africa	4	Oncorhynchus mykiss	Oncorhynchus mykiss (Walbaum, 1792)	10333	Salmonidae	Actinopterygii	Chordata	FRESHWATER|MARINE|MARINE	present	introduced	established	FirstRecords; GRIIS	SInAS database	No	Corridor	Interconnected waterways/basins/seas	unintentional	No	neartic	1880
eSwatini	226	Africa	4	Oreochromis macrochir	Oreochromis macrochir (Boulenger, 1912)	10062	Cichlidae	Actinopterygii	Chordata	FRESHWATER	present	introduced		GRIIS	SInAS database	unknown	Escape from confinement	Aquaculture	intentional	No	afrotropic	1948
eSwatini	226	Africa	4	Salmo trutta trutta	Salmo trutta var. trutta	10350	Salmonidae	Actinopterygii	Chordata	FRESHWATER|MARINE|MARINE	present	introduced		GRIIS	SInAS database	No	unknown	unknown	unknown	unknown	NA	NA
eSwatini	226	Africa	4	Serranochromis jallae	Serranochromis jallae (Boulenger, 1896)	10195	Cichlidae	Actinopterygii	Chordata	FRESHWATER	present	introduced	established	FirstRecords; GRIIS	SInAS database	No	unknown	unknown	unknown	No	afrotropic	1965
eSwatini	226	Africa	4	Serranochromis robustus	Serranochromis robustus (Günther, 1864)	10196	Cichlidae	Actinopterygii	Chordata	FRESHWATER	present	introduced	established	FirstRecords; GRIIS	SInAS database	Yes	Escape from confinement	Aquaculture	intentional	No	afrotropic	1975
Ethiopia	75	Africa	4	Carassius auratus	Carassius auratus (Linnaeus, 1758)	9274	Cyprinidae	Actinopterygii	Chordata	FRESHWATER|MARINE	present	introduced		GRIIS	SInAS database	No	Escape from confinement	Aquaculture	intentional	Yes	indomalayan	1861
Ethiopia	75	Africa	4	Carassius carassius	Carassius carassius (Linnaeus, 1758)	9276	Cyprinidae	Actinopterygii	Chordata	FRESHWATER|MARINE	present	introduced		GRIIS	SInAS database	unknown	Escape from confinement	Aquaculture	intentional	No	paleartic	2006
Ethiopia	75	Africa	4	Coptodon rendalli	Coptodon rendalli (Boulenger, 1897)	9832	Cichlidae	Actinopterygii	Chordata	FRESHWATER|MARINE	present	introduced		GRIIS	SInAS database	unknown	unknown	unknown	unknown	unknown	afrotropic	1948
Ethiopia	75	Africa	4	Coptodon zillii	Coptodon zillii (Gervais, 1848)	9834	Cichlidae	Actinopterygii	Chordata	FRESHWATER|MARINE	present	introduced	established	FirstRecords; GRIIS	SInAS database	No	unknown	unknown	unknown	unknown	NA	1954
Ethiopia	75	Africa	4	Cyprinus carpio	Cyprinus carpio Linnaeus, 1758	9317	Cyprinidae	Actinopterygii	Chordata	FRESHWATER|MARINE	present	introduced	established	FirstRecords; GRIIS	SInAS database	No	Escape from confinement	Aquaculture	intentional	No	paleartic	1859
Ethiopia	75	Africa	4	Esox lucius	Esox lucius Linnaeus, 1758	9626	Esocidae	Actinopterygii	Chordata	FRESHWATER|MARINE	present	introduced	established	FirstRecords; GRIIS	SInAS database	Yes	Escape from confinement	Aquaculture	intentional	No	paleartic	1934
Ethiopia	75	Africa	4	Gambusia holbrooki	Gambusia holbrooki Girard, 1859	9592	Poeciliidae	Actinopterygii	Chordata	FRESHWATER|MARINE	present	introduced		FirstRecords; GRIIS	SInAS database	No	Escape from confinement	Aquaculture	intentional	Yes	neartic	1925
Ethiopia	75	Africa	4	Oncorhynchus mykiss	Oncorhynchus mykiss (Walbaum, 1792)	10333	Salmonidae	Actinopterygii	Chordata	FRESHWATER|MARINE|MARINE	present	introduced	established	FirstRecords; GRIIS	SInAS database	No	Corridor	Interconnected waterways/basins/seas	unintentional	No	neartic	1880
Ethiopia	75	Africa	4	Oreochromis mossambicus	Oreochromis mossambicus (Peters, 1852)	10064	Cichlidae	Actinopterygii	Chordata	FRESHWATER|MARINE	present	introduced		GRIIS	SInAS database	No	Escape from confinement	Aquaculture	intentional	No	afrotropic	1941
Ethiopia	75	Africa	4	Salmo trutta	Salmo trutta Linnaeus, 1758	10349	Salmonidae	Actinopterygii	Chordata	FRESHWATER|MARINE|MARINE	present	introduced		GRIIS	SInAS database	Yes	Escape from confinement	Aquaculture	intentional	No	paleartic	1890
Fiji	77	Oceania	7	Barbonymus gonionotus	Barbonymus gonionotus (Bleeker, 1849)	9254	Cyprinidae	Actinopterygii	Chordata	FRESHWATER	present	introduced	established	FirstRecords; GRIIS	SInAS database	No	Escape from confinement	Aquaculture	intentional	Yes	indomalayan	1968
Fiji	77	Oceania	7	Carassius auratus auratus	Carassius auratus var. auratus	9275	Cyprinidae	Actinopterygii	Chordata	FRESHWATER|MARINE	present	introduced		GRIIS	SInAS database	No	unknown	unknown	unknown	No	paleartic	NA
Fiji	77	Oceania	7	Cyprinus carpio	Cyprinus carpio Linnaeus, 1758	9317	Cyprinidae	Actinopterygii	Chordata	FRESHWATER|MARINE	present	introduced	established	FirstRecords; GRIIS	SInAS database	No	Escape from confinement	Aquaculture	intentional	No	paleartic	1872
Fiji	77	Oceania	7	Gambusia affinis	Gambusia affinis (Baird & Girard, 1853)	9590	Poeciliidae	Actinopterygii	Chordata	FRESHWATER|MARINE	present	introduced	established	FirstRecords; GRIIS	SInAS database	Yes	Release in nature	Biological control	intentional	No	neartic	1925
Fiji	77	Oceania	7	Gambusia holbrooki	Gambusia holbrooki Girard, 1859	9592	Poeciliidae	Actinopterygii	Chordata	FRESHWATER|MARINE	present	introduced		FirstRecords; GRIIS	SInAS database	No	Escape from confinement	Aquaculture	intentional	Yes	neartic	1925
Fiji	77	Oceania	7	Ictalurus punctatus	Ictalurus punctatus (Rafinesque, 1818)	10428	Ictaluridae	Actinopterygii	Chordata	FRESHWATER	present	introduced		GRIIS	SInAS database	No	Escape from confinement	Aquaculture	intentional	No	neartic	1966
Fiji	77	Oceania	7	Macquaria colonorum	Macquaria colonorum (Günther, 1863)	9997	Percichthyidae	Actinopterygii	Chordata	FRESHWATER|MARINE	present	introduced		GRIIS	SInAS database	No	unknown	unknown	unknown	No	australasia	NA
Fiji	77	Oceania	7	Macquaria novemaculeata	Macquaria novemaculeata (Steindachner, 1866)	9998	Percichthyidae	Actinopterygii	Chordata	FRESHWATER|MARINE	present	introduced		GRIIS	SInAS database	No	unknown	unknown	unknown	No	australasia	1868
North Macedonia	155	Europe	3	Lepomis gibbosus	Lepomis gibbosus (Linnaeus, 1758)	9975	Centrarchidae	Actinopterygii	Chordata	FRESHWATER	present	introduced		GRIIS	SInAS database	Yes	Escape from confinement	Aquaculture	intentional	No	neartic	1809
Fiji	77	Oceania	7	Oreochromis mossambicus	Oreochromis mossambicus (Peters, 1852)	10064	Cichlidae	Actinopterygii	Chordata	FRESHWATER|MARINE	present	introduced	established	FirstRecords; GRIIS	SInAS database	No	Escape from confinement	Aquaculture	intentional	No	afrotropic	1954
Fiji	77	Oceania	7	Oreochromis niloticus	Oreochromis niloticus (Linnaeus, 1758)	10065	Cichlidae	Actinopterygii	Chordata	FRESHWATER|MARINE	present	introduced	established	FirstRecords; GRIIS	SInAS database	Yes	Escape from confinement	Aquaculture	intentional	No	afrotropic	1968
Fiji	77	Oceania	7	Oreochromis urolepis	Oreochromis urolepis (Norman, 1922)	10068	Cichlidae	Actinopterygii	Chordata	FRESHWATER|MARINE	present	introduced	established	FirstRecords; GRIIS	SInAS database	Yes	Escape from confinement	Aquaculture	intentional	Yes	afrotropic	1985
Fiji	77	Oceania	7	Paracheirodon innesi	Paracheirodon innesi (Myers, 1936)	9177	Characidae	Actinopterygii	Chordata	FRESHWATER	present	introduced		GRIIS	SInAS database	No	Escape from confinement	Ornamental purpose	intentional	Yes	neotropic	NA
Fiji	77	Oceania	7	Poecilia latipinna	Poecilia latipinna (Lesueur, 1821)	9606	Poeciliidae	Actinopterygii	Chordata	FRESHWATER|MARINE|MARINE	present	introduced		GRIIS	SInAS database	No	Escape from confinement	Botanical garden/zoo/aquaria	intentional	No	neartic	1969
Fiji	77	Oceania	7	Poecilia mexicana	Poecilia mexicana Steindachner, 1863	9608	Poeciliidae	Actinopterygii	Chordata	FRESHWATER|MARINE	present	introduced		GRIIS	SInAS database	No	Escape from confinement	Farmed animals	intentional	No	neotropic	NA
Fiji	77	Oceania	7	Poecilia reticulata	Poecilia reticulata Peters, 1859	9610	Poeciliidae	Actinopterygii	Chordata	FRESHWATER|MARINE	present	introduced		GRIIS	SInAS database	No	Escape from confinement	0	intentional	No	neotropic	1942
Fiji	77	Oceania	7	Pterophyllum scalare	Pterophyllum scalare (Schultze, 1823)	10162	Cichlidae	Actinopterygii	Chordata	FRESHWATER	present	introduced		GRIIS	SInAS database	No	Escape from confinement	Ornamental purpose	intentional	No	neotropic	NA
Fiji	77	Oceania	7	Salmo trutta	Salmo trutta Linnaeus, 1758	10349	Salmonidae	Actinopterygii	Chordata	FRESHWATER|MARINE|MARINE	present	introduced		GRIIS	SInAS database	No	Escape from confinement	Aquaculture	intentional	No	paleartic	1864
Fiji	77	Oceania	7	Xiphophorus hellerii	Xiphophorus hellerii Heckel, 1848	9618	Poeciliidae	Actinopterygii	Chordata	FRESHWATER|MARINE	present	introduced		GRIIS	SInAS database	No	Escape from confinement	0	intentional	No	neotropic	1965
Finland	76	Europe	3	Acipenser baerii	Acipenser baerii Brandt, 1869	9055	Acipenseridae	Actinopterygii	Chordata	FRESHWATER|MARINE	present	introduced		FirstRecords; GRIIS	SInAS database	No	Escape from confinement	Aquaculture	intentional	No	paleartic	1962
Finland	76	Europe	3	Acipenser gueldenstaedtii	Acipenser gueldenstaedtii Brandt & Ratzeburg, 1833	9057	Acipenseridae	Actinopterygii	Chordata	FRESHWATER|MARINE|MARINE	present	introduced		FirstRecords; GRIIS	SInAS database	No	Escape from confinement	Aquaculture	intentional	No	paleartic	1962
Finland	76	Europe	3	Acipenser stellatus	Acipenser stellatus Pallas, 1771	9063	Acipenseridae	Actinopterygii	Chordata	FRESHWATER|MARINE|MARINE	present	introduced		FirstRecords	SInAS database	No	Escape from confinement	Aquaculture	intentional	No	paleartic	1930
Finland	76	Europe	3	Ameiurus nebulosus	Ameiurus nebulosus (Lesueur, 1819)	10391	Ictaluridae	Actinopterygii	Chordata	FRESHWATER	present	introduced	established	FirstRecords	SInAS database	No	Escape from confinement	Aquaculture	intentional	No	neartic	1871
Finland	76	Europe	3	Anguilla anguilla	Anguilla anguilla (Linnaeus, 1758)	9069	Anguillidae	Actinopterygii	Chordata	FRESHWATER|MARINE|MARINE	present	introduced	established	FirstRecords	SInAS database	Yes	Escape from confinement	Aquaculture	intentional	No	paleartic	1886
Finland	76	Europe	3	Carassius auratus	Carassius auratus (Linnaeus, 1758)	9274	Cyprinidae	Actinopterygii	Chordata	FRESHWATER|MARINE	present	introduced		FirstRecords	SInAS database	No	Escape from confinement	Aquaculture	intentional	Yes	indomalayan	1500
Finland	76	Europe	3	Carassius gibelio	Carassius gibelio (Bloch, 1782)	9278	Cyprinidae	Actinopterygii	Chordata	FRESHWATER|MARINE	present	introduced		FirstRecords; GRIIS	SInAS database	unknown	Escape from confinement	Ornamental purpose	intentional	No	paleartic	1608
Finland	76	Europe	3	Catostomus catostomus	Catostomus catostomus (Forster, 1773)	9284	Catostomidae	Actinopterygii	Chordata	FRESHWATER|MARINE	present	introduced		FirstRecords; GRIIS	SInAS database	No	Escape from confinement	Aquaculture	intentional	unknown	neartic	1975
Finland	76	Europe	3	Coregonus peled	Coregonus peled (Gmelin, 1789)	10315	Salmonidae	Actinopterygii	Chordata	FRESHWATER|MARINE|MARINE	present	introduced	established	FirstRecords; GRIIS	SInAS database	No	Escape from confinement	Aquaculture	intentional	No	paleartic	1954
Finland	76	Europe	3	Culaea inconstans	Culaea inconstans (Kirtland, 1840)	9641	Gasterosteidae	Actinopterygii	Chordata	FRESHWATER	present	introduced	established	FirstRecords	SInAS database	No	Escape from confinement	Aquaculture	intentional	No	neartic	1958
Finland	76	Europe	3	Cyprinus carpio	Cyprinus carpio Linnaeus, 1758	9317	Cyprinidae	Actinopterygii	Chordata	FRESHWATER|MARINE	present	introduced	established	FirstRecords; GRIIS	SInAS database	No	Escape from confinement	Aquaculture	intentional	No	paleartic	1492
Norway	178	Europe	3	Lepomis gibbosus	Lepomis gibbosus (Linnaeus, 1758)	9975	Centrarchidae	Actinopterygii	Chordata	FRESHWATER	present	introduced		FirstRecords; GRIIS	SInAS database	No	Escape from confinement	Aquaculture	intentional	No	neartic	1809
Finland	76	Europe	3	Neogobius melanostomus	Neogobius melanostomus (Pallas, 1814)	10043	Gobiidae	Actinopterygii	Chordata	FRESHWATER|MARINE|MARINE	present	introduced	established	FirstRecords; GRIIS	SInAS database	No	Corridor	Interconnected waterways/basins/seas	unintentional	No	paleartic	1930
Finland	76	Europe	3	Oncorhynchus gorbuscha	Oncorhynchus gorbuscha (Walbaum, 1792)	10329	Salmonidae	Actinopterygii	Chordata	FRESHWATER|MARINE|MARINE	present	introduced	established	FirstRecords; GRIIS	SInAS database	No	Corridor	Interconnected waterways/basins/seas	unintentional	No	neartic	1905
Finland	76	Europe	3	Oncorhynchus tshawytscha	Oncorhynchus tshawytscha (Walbaum, 1792)	10337	Salmonidae	Actinopterygii	Chordata	FRESHWATER|MARINE|MARINE	present	introduced		FirstRecords	SInAS database	Yes	Escape from confinement	Aquaculture	intentional	No	neartic	1877
Finland	76	Europe	3	Perccottus glenii	Perccottus glenii Dybowski, 1877	10103	Odontobutidae	Actinopterygii	Chordata	FRESHWATER|MARINE	present	introduced		GRIIS	SInAS database	Yes	Escape from confinement	Aquaculture	intentional	Yes	paleartic	1948
Finland	76	Europe	3	Proterorhinus marmoratus	Proterorhinus marmoratus (Pallas, 1814)	10148	Gobiidae	Actinopterygii	Chordata	FRESHWATER|MARINE|MARINE	present	introduced		GRIIS	SInAS database	No	Corridor	Interconnected waterways/basins/seas	unintentional	Yes	paleartic	1985
Finland	76	Europe	3	Salmo salar	Salmo salar Linnaeus, 1758	10348	Salmonidae	Actinopterygii	Chordata	FRESHWATER|MARINE|MARINE	present	introduced	established	FirstRecords	SInAS database	Yes	Escape from confinement	Aquaculture	intentional	No	paleartic	1866
Finland	76	Europe	3	Salvelinus fontinalis	Salvelinus fontinalis (Mitchill, 1814)	10353	Salmonidae	Actinopterygii	Chordata	FRESHWATER|MARINE|MARINE	present	introduced	established	FirstRecords; GRIIS	SInAS database	No	Escape from confinement	Aquaculture	intentional	Yes	neartic	1850
Finland	76	Europe	3	Salvelinus namaycush	Salvelinus namaycush (Walbaum, 1792)	10357	Salmonidae	Actinopterygii	Chordata	FRESHWATER	present	introduced	established	FirstRecords; GRIIS	SInAS database	No	Escape from confinement	Aquaculture	intentional	No	neartic	1870
Finland	76	Europe	3	Silhouettea aegyptia	Silhouettea aegyptia (Chabanaud, 1933)	10203	Gobiidae	Actinopterygii	Chordata	MARINE	present	introduced	established	FirstRecords	SInAS database	No	Corridor	Interconnected waterways/basins/seas	unintentional	No	paleartic	1984
France	82	Europe	3	Abudefduf vaigiensis	Abudefduf vaigiensis (Quoy & Gaimard, 1825)	9695	Pomacentridae	Actinopterygii	Chordata	MARINE	present	introduced		FirstRecords	SInAS database	No	Corridor	Interconnected waterways/basins/seas	unintentional	No	indomalayan_australasia	1957
France	82	Europe	3	Acipenser baerii	Acipenser baerii Brandt, 1869	9055	Acipenseridae	Actinopterygii	Chordata	FRESHWATER|MARINE	present	introduced		FirstRecords; GRIIS	SInAS database	No	Escape from confinement	Aquaculture	intentional	No	paleartic	1962
France	202	Africa	4	Amatitlania nigrofasciata	Amatitlania nigrofasciata (Günther, 1867)	9710	Cichlidae	Actinopterygii	Chordata	FRESHWATER	present	introduced	established	FirstRecords	SInAS database	No	Escape from confinement	Ornamental purpose	intentional	No	neotropic	1990
Poland	191	Europe	3	Lepomis gibbosus	Lepomis gibbosus (Linnaeus, 1758)	9975	Centrarchidae	Actinopterygii	Chordata	FRESHWATER	present	introduced	established	FirstRecords; GRIIS	SInAS database	No	Escape from confinement	Aquaculture	intentional	No	neartic	1809
France	82	Europe	3	Ameiurus melas	Ameiurus melas (Rafinesque, 1820)	10389	Ictaluridae	Actinopterygii	Chordata	FRESHWATER	present	introduced		FirstRecords; GRIIS	SInAS database	No	Escape from confinement	Aquaculture	intentional	Yes	neartic	1871
France	82	Europe	3	Ameiurus nebulosus	Ameiurus nebulosus (Lesueur, 1819)	10391	Ictaluridae	Actinopterygii	Chordata	FRESHWATER	present	introduced	established	FirstRecords	SInAS database	No	Escape from confinement	Aquaculture	intentional	No	neartic	1871
France	82	Europe	3	Beryx splendens	Beryx splendens Lowe, 1834	9121	Berycidae	Actinopterygii	Chordata	MARINE	present	introduced		FirstRecords	SInAS database	Yes	Release in Nature	Fishery in the wild	intentional	unknown	NA	1992
France	82	Europe	3	Carassius auratus	Carassius auratus (Linnaeus, 1758)	9274	Cyprinidae	Actinopterygii	Chordata	FRESHWATER|MARINE	present	introduced		GRIIS	SInAS database	No	Escape from confinement	Aquaculture	intentional	Yes	indomalayan	1500
France	82	Europe	3	Carassius carassius	Carassius carassius (Linnaeus, 1758)	9276	Cyprinidae	Actinopterygii	Chordata	FRESHWATER|MARINE	present	introduced		GRIIS	SInAS database	No	Escape from confinement	Aquaculture	intentional	No	paleartic	1850
France	82	Europe	3	Carassius gibelio	Carassius gibelio (Bloch, 1782)	9278	Cyprinidae	Actinopterygii	Chordata	FRESHWATER|MARINE	present	introduced		GRIIS	SInAS database	unknown	Escape from confinement	Ornamental purpose	intentional	No	paleartic	1608
France	82	Europe	3	Cheilopogon cyanopterus	Cheilopogon cyanopterus (Valenciennes, 1847)	9107	Exocoetidae	Actinopterygii	Chordata	MARINE	present	introduced		FirstRecords	SInAS database	No	unknown	unknown	unknown	unknown	neotropic	2005
France	82	Europe	3	Cichlasoma bimaculatum	Cichlasoma bimaculatum (Linnaeus, 1758)	9825	Cichlidae	Actinopterygii	Chordata	FRESHWATER	present	introduced		GRIIS	SInAS database	unknown	Escape from confinement	Farmed animals	intentional	unknown	paleartic	NA
France	82	Europe	3	Cobitis bilineata	Cobitis bilineata Canestrini, 1865	9303	Cobitidae	Actinopterygii	Chordata	FRESHWATER	present	introduced		GRIIS	SInAS database/EASIN	Yes	Release in nature	other intentional release	intentional	unknown	paleartic	2002
France	82	Europe	3	Colossoma macropomum	Colossoma macropomum (Cuvier, 1816)	9143	Serrasalmidae	Actinopterygii	Chordata	FRESHWATER	present	introduced		GRIIS	SInAS database	Yes	Escape from confinement	Botanical garden/zoo/aquaria	intentional	Yes	neotropic	1991
France	82	Europe	3	Coregonus clupeaformis	Coregonus clupeaformis (Mitchill, 1818)	10304	Salmonidae	Actinopterygii	Chordata	FRESHWATER|MARINE|MARINE	present	introduced		FirstRecords	SInAS database	No	Release in Nature	Fishery in the wild	intentional	Yes	neartic	1881
France	82	Europe	3	Coregonus peled	Coregonus peled (Gmelin, 1789)	10315	Salmonidae	Actinopterygii	Chordata	FRESHWATER|MARINE|MARINE	present	introduced		FirstRecords	SInAS database	No	Escape from confinement	Aquaculture	intentional	No	paleartic	1954
France	82	Europe	3	Cyprinus carpio	Cyprinus carpio Linnaeus, 1758	9317	Cyprinidae	Actinopterygii	Chordata	FRESHWATER|MARINE	present	introduced		GRIIS	SInAS database	unknown	Escape from confinement	Aquaculture	intentional	No	paleartic	1492
France	202	Africa	4	Cyprinus carpio	Cyprinus carpio Linnaeus, 1758	9317	Cyprinidae	Actinopterygii	Chordata	FRESHWATER|MARINE	present	introduced	established	FirstRecords	SInAS database	No	Escape from confinement	Aquaculture	intentional	No	paleartic	1859
France	82	Europe	3	Dicologlossa hexophthalma	Dicologlossa hexophthalma (Bennett, 1831)	10278	Soleidae	Actinopterygii	Chordata	MARINE	present	introduced		FirstRecords; GRIIS	SInAS database	unknown	Release in Nature	Fishery in the wild	intentional	unknown	paleartic	1977
France	82	Europe	3	Esox cisalpinus	Esox cisalpinus Bianco & Delmastro, 2011	9625	Esocidae	Actinopterygii	Chordata	FRESHWATER	present	introduced		GRIIS	SInAS database	No	unknown	unknown	unknown	unknown	paleartic	NA
France	82	Europe	3	Fistularia commersonii	Fistularia commersonii Rüppell, 1838	10501	Fistulariidae	Actinopterygii	Chordata	MARINE	present	introduced	established	FirstRecords; GRIIS	SInAS database	unknown	Corridor	Interconnected waterways/basins/seas	unintentional	No	NA	1999
France	82	Europe	3	Fistularia petimba	Fistularia petimba Lacepède, 1803	10502	Fistulariidae	Actinopterygii	Chordata	MARINE	present	introduced		FirstRecords	SInAS database	No	Corridor	Interconnected waterways/basins/seas	unintentional	unknown	neotropic_afrotropic	1996
France	82	Europe	3	Gambusia affinis	Gambusia affinis (Baird & Girard, 1853)	9590	Poeciliidae	Actinopterygii	Chordata	FRESHWATER|MARINE	present	introduced		FirstRecords	SInAS database	Yes	Release in nature	Biological control	intentional	No	neartic	1921
France	81	Europe	3	Gambusia holbrooki	Gambusia holbrooki Girard, 1859	9592	Poeciliidae	Actinopterygii	Chordata	FRESHWATER|MARINE	present	introduced		FirstRecords	SInAS database	Yes	Escape from confinement	Aquaculture	intentional	Yes	neartic	1921
France	82	Europe	3	Gambusia holbrooki	Gambusia holbrooki Girard, 1859	9592	Poeciliidae	Actinopterygii	Chordata	FRESHWATER|MARINE	present	introduced		FirstRecords; GRIIS	SInAS database	unknown	Escape from confinement	Aquaculture	intentional	Yes	neartic	1921
France	82	Europe	3	Holocentrus adscensionis	Holocentrus adscensionis (Osbeck, 1765)	9123	Holocentridae	Actinopterygii	Chordata	MARINE	present	introduced		FirstRecords	SInAS database/EASIN	No	Transport - Contaminant & Stowaway	ship/boat ballast water	unintentional	unknown	neotropic_afrotropic	2019
France	82	Europe	3	Hypostomus plecostomus	Hypostomus plecostomus (Linnaeus, 1758)	10423	Loricariidae	Actinopterygii	Chordata	FRESHWATER	present	introduced		FirstRecords	SInAS database	No	Escape from confinement	Ornamental purpose	intentional	No	neotropic	1975
France	187	Europe	7	Kuhlia malo	Kuhlia malo (Valenciennes, 1831)	9957	Kuhliidae	Actinopterygii	Chordata	FRESHWATER	present	introduced		FirstRecords	SInAS database	No	unknown	unknown	unknown	unknown	indomalayan	NA
Portugal	198	Europe	3	Lepomis gibbosus	Lepomis gibbosus (Linnaeus, 1758)	9975	Centrarchidae	Actinopterygii	Chordata	FRESHWATER	present	introduced	established	FirstRecords; GRIIS	SInAS database	No	Escape from confinement	Aquaculture	intentional	No	neartic	1809
Romania	203	Europe	3	Lepomis gibbosus	Lepomis gibbosus (Linnaeus, 1758)	9975	Centrarchidae	Actinopterygii	Chordata	FRESHWATER	present	introduced		FirstRecords; GRIIS	SInAS database	unknown	Escape from confinement	Aquaculture	intentional	No	neartic	1809
Russia	205	Asia	5	Lepomis gibbosus	Lepomis gibbosus (Linnaeus, 1758)	9975	Centrarchidae	Actinopterygii	Chordata	FRESHWATER	present	introduced		GRIIS	SInAS database	No	Escape from confinement	Aquaculture	intentional	No	neartic	1983
France	82	Europe	3	Misgurnus anguillicaudatus	Misgurnus anguillicaudatus (Cantor, 1842)	9412	Cobitidae	Actinopterygii	Chordata	FRESHWATER|MARINE	present	introduced		FirstRecords	SInAS database	Yes	Escape from confinement	Botanical garden/zoo/aquaria	intentional	No	indomalayan	1877
France	82	Europe	3	Neogobius fluviatilis	Neogobius fluviatilis (Pallas, 1814)	10042	Gobiidae	Actinopterygii	Chordata	FRESHWATER|MARINE	present	introduced		GRIIS	SInAS database	No	Corridor	Interconnected waterways/basins/seas	unintentional	Yes	paleartic	1936
France	82	Europe	3	Neogobius melanostomus	Neogobius melanostomus (Pallas, 1814)	10043	Gobiidae	Actinopterygii	Chordata	FRESHWATER|MARINE|MARINE	present	introduced		GRIIS	SInAS database	Yes	Corridor	Interconnected waterways/basins/seas	unintentional	No	paleartic	1930
France	82	Europe	3	Odontesthes bonariensis	Odontesthes bonariensis (Valenciennes, 1835)	9102	Atherinopsidae	Actinopterygii	Chordata	FRESHWATER|MARINE|MARINE	present	introduced		FirstRecords	SInAS database	No	Escape from confinement	Aquaculture	intentional	Yes	neotropic	1972
France	82	Europe	3	Oncorhynchus clarkii	Oncorhynchus clarkii (Richardson, 1836)	10323	Salmonidae	Actinopterygii	Chordata	FRESHWATER|MARINE|MARINE	present	introduced		FirstRecords	SInAS database	No	Escape from confinement	Aquaculture	intentional	No	neartic	1905
France	82	Europe	3	Oncorhynchus gorbuscha	Oncorhynchus gorbuscha (Walbaum, 1792)	10329	Salmonidae	Actinopterygii	Chordata	FRESHWATER|MARINE|MARINE	present	introduced		GRIIS	SInAS database	No	Corridor	Interconnected waterways/basins/seas	unintentional	No	neartic	1905
France	82	Europe	3	Oncorhynchus kisutch	Oncorhynchus kisutch (Walbaum, 1792)	10331	Salmonidae	Actinopterygii	Chordata	FRESHWATER|MARINE|MARINE	present	introduced	established	FirstRecords	SInAS database	No	Escape from confinement	Aquaculture	intentional	No	neartic	1859
France	229	Europe	8	Oncorhynchus kisutch	Oncorhynchus kisutch (Walbaum, 1792)	10331	Salmonidae	Actinopterygii	Chordata	FRESHWATER|MARINE|MARINE	present	introduced	established	FirstRecords	SInAS database	No	Escape from confinement	Aquaculture	intentional	No	neartic	1859
France	82	Europe	3	Oncorhynchus mykiss	Oncorhynchus mykiss (Walbaum, 1792)	10333	Salmonidae	Actinopterygii	Chordata	FRESHWATER|MARINE|MARINE	present	introduced	established	FirstRecords; GRIIS	SInAS database	Yes	Corridor	Interconnected waterways/basins/seas	unintentional	No	neartic	1879
France	229	Europe	8	Oncorhynchus mykiss	Oncorhynchus mykiss (Walbaum, 1792)	10333	Salmonidae	Actinopterygii	Chordata	FRESHWATER|MARINE|MARINE	present	introduced	established	FirstRecords	SInAS database	No	Corridor	Interconnected waterways/basins/seas	unintentional	No	neartic	1879
France	202	Africa	4	Oncorhynchus mykiss	Oncorhynchus mykiss (Walbaum, 1792)	10333	Salmonidae	Actinopterygii	Chordata	FRESHWATER|MARINE|MARINE	present	introduced	established	FirstRecords	SInAS database	Yes	Corridor	Interconnected waterways/basins/seas	unintentional	No	neartic	1880
France	229	Europe	8	Oncorhynchus tshawytscha	Oncorhynchus tshawytscha (Walbaum, 1792)	10337	Salmonidae	Actinopterygii	Chordata	FRESHWATER|MARINE|MARINE	present	introduced	established	FirstRecords	SInAS database	No	Escape from confinement	Aquaculture	intentional	No	neartic	1877
France	82	Europe	3	Oreochromis aureus	Oreochromis aureus (Steindachner, 1864)	10058	Cichlidae	Actinopterygii	Chordata	FRESHWATER|MARINE	present	introduced		FirstRecords	SInAS database	No	Escape from confinement	Aquaculture	intentional	Yes	afrotropic	1877
France	202	Africa	4	Oreochromis aureus	Oreochromis aureus (Steindachner, 1864)	10058	Cichlidae	Actinopterygii	Chordata	FRESHWATER|MARINE	present	introduced		FirstRecords	SInAS database	No	Escape from confinement	Aquaculture	intentional	Yes	afrotropic	1910
France	258	Oceania	7	Oreochromis macrochir	Oreochromis macrochir (Boulenger, 1912)	10062	Cichlidae	Actinopterygii	Chordata	FRESHWATER	present	introduced	established	FirstRecords	SInAS database	No	Escape from confinement	Aquaculture	intentional	No	afrotropic	NA
France	187	Europe	7	Oreochromis mossambicus	Oreochromis mossambicus (Peters, 1852)	10064	Cichlidae	Actinopterygii	Chordata	FRESHWATER|MARINE	present	introduced		FirstRecords	SInAS database	No	Escape from confinement	Aquaculture	intentional	No	afrotropic	1955
France	161	North America	1	Oreochromis mossambicus	Oreochromis mossambicus (Peters, 1852)	10064	Cichlidae	Actinopterygii	Chordata	FRESHWATER|MARINE	present	introduced	established	FirstRecords	SInAS database	No	Escape from confinement	Aquaculture	intentional	No	afrotropic	1909
France	202	Africa	4	Oreochromis mossambicus	Oreochromis mossambicus (Peters, 1852)	10064	Cichlidae	Actinopterygii	Chordata	FRESHWATER|MARINE	present	introduced		FirstRecords	SInAS database	No	Escape from confinement	Aquaculture	intentional	No	afrotropic	1941
France	258	Oceania	7	Oreochromis mossambicus	Oreochromis mossambicus (Peters, 1852)	10064	Cichlidae	Actinopterygii	Chordata	FRESHWATER|MARINE	present	introduced	established	FirstRecords	SInAS database	No	Escape from confinement	Aquaculture	intentional	No	afrotropic	1954
France	82	Europe	3	Oreochromis niloticus	Oreochromis niloticus (Linnaeus, 1758)	10065	Cichlidae	Actinopterygii	Chordata	FRESHWATER|MARINE	present	introduced		GRIIS	SInAS database	Yes	Escape from confinement	Aquaculture	intentional	No	afrotropic	1957
France	202	Africa	4	Oreochromis niloticus	Oreochromis niloticus (Linnaeus, 1758)	10065	Cichlidae	Actinopterygii	Chordata	FRESHWATER|MARINE	present	introduced	established	FirstRecords	SInAS database	No	Escape from confinement	Aquaculture	intentional	No	afrotropic	1657
France	82	Europe	3	Osphronemus goramy	Osphronemus goramy Lacepède, 1801	10069	Osphronemidae	Actinopterygii	Chordata	MARINE	present	introduced		FirstRecords	SInAS database	unknown	Escape from confinement	Aquaculture	intentional	Yes	indomalayan	1866
France	202	Africa	4	Parachromis managuensis	Parachromis managuensis (Günther, 1867)	10085	Cichlidae	Actinopterygii	Chordata	MARINE	present	introduced		FirstRecords	SInAS database	No	Escape from confinement	Botanical garden/zoo/aquaria	intentional	No	neotropic	2007
France	82	Europe	3	Pisodonophis semicinctus	Pisodonophis semicinctus (Richardson, 1848)	9081	Ophichthidae	Actinopterygii	Chordata	MARINE|MARINE	present	introduced	established	FirstRecords	SInAS database	No	Release in Nature	Fishery in the wild	intentional	No	afrotropic	1981
France	161	North America	1	Poecilia reticulata	Poecilia reticulata Peters, 1859	9610	Poeciliidae	Actinopterygii	Chordata	FRESHWATER|MARINE	present	introduced	established	FirstRecords	SInAS database	No	Escape from confinement	0	intentional	No	neotropic	1922
France	202	Africa	4	Poecilia reticulata	Poecilia reticulata Peters, 1859	9610	Poeciliidae	Actinopterygii	Chordata	FRESHWATER|MARINE	present	introduced	established	FirstRecords	SInAS database	No	Escape from confinement	0	intentional	No	neotropic	1908
France	187	Europe	7	Poecilia sphenops	Poecilia sphenops Valenciennes, 1846	9612	Poeciliidae	Actinopterygii	Chordata	FRESHWATER|MARINE	present	introduced		FirstRecords	SInAS database	No	Escape from confinement	Ornamental purpose	intentional	No	neotropic	NA
France	161	North America	1	Poecilia vivipara	Poecilia vivipara Bloch & Schneider, 1801	9614	Poeciliidae	Actinopterygii	Chordata	FRESHWATER|MARINE	present	introduced	established	FirstRecords	SInAS database	Yes	unknown	unknown	unknown	No	neotropic	NA
France	82	Europe	3	Ponticola kessleri	Ponticola kessleri (Günther, 1861)	10142	Gobiidae	Actinopterygii	Chordata	FRESHWATER|MARINE	present	introduced		GRIIS	SInAS database/EASIN	No	Corridor	Interconnected waterways/basins/seas	unintentional	No	paleartic	1986
France	82	Europe	3	Proterorhinus semilunaris	Proterorhinus semilunaris (Heckel, 1837)	10149	Gobiidae	Actinopterygii	Chordata	FRESHWATER|MARINE	present	introduced		GRIIS	SInAS database/EASIN	No	Corridor	Interconnected waterways/basins/seas	unintentional	No	paleartic	1985
France	82	Europe	3	Psenes pellucidus	Psenes pellucidus Lütken, 1880	10150	Nomeidae	Actinopterygii	Chordata	MARINE	present	introduced	established	FirstRecords; GRIIS	SInAS database	No	Release in Nature	Fishery in the wild	intentional	No	NA	1998
France	94	North America	1	Pterois volitans	Pterois volitans (Linnaeus, 1758)	10379	Scorpaenidae	Actinopterygii	Chordata	MARINE	present	introduced		FirstRecords	SInAS database	Yes	Corridor	Interconnected waterways/basins/seas	unintentional	Yes	indomalayan	1985
France	161	North America	1	Pterois volitans	Pterois volitans (Linnaeus, 1758)	10379	Scorpaenidae	Actinopterygii	Chordata	MARINE	present	introduced	established	FirstRecords	SInAS database	No	Corridor	Interconnected waterways/basins/seas	unintentional	Yes	indomalayan	1985
France	229	Europe	8	Salvelinus alpinus	Salvelinus alpinus (Linnaeus, 1758)	10351	Salmonidae	Actinopterygii	Chordata	FRESHWATER|MARINE|MARINE	present	introduced	established	FirstRecords	SInAS database	Yes	Escape from confinement	Aquaculture	intentional	No	paleartic	1603
France	82	Europe	3	Salvelinus fontinalis	Salvelinus fontinalis (Mitchill, 1814)	10353	Salmonidae	Actinopterygii	Chordata	FRESHWATER|MARINE|MARINE	present	introduced		FirstRecords; GRIIS	SInAS database	No	Escape from confinement	Aquaculture	intentional	Yes	neartic	1850
France	229	Europe	8	Salvelinus fontinalis	Salvelinus fontinalis (Mitchill, 1814)	10353	Salmonidae	Actinopterygii	Chordata	FRESHWATER|MARINE|MARINE	present	introduced	established	FirstRecords	SInAS database	No	Escape from confinement	Aquaculture	intentional	Yes	neartic	1850
France	82	Europe	3	Salvelinus namaycush	Salvelinus namaycush (Walbaum, 1792)	10357	Salmonidae	Actinopterygii	Chordata	FRESHWATER	present	introduced		FirstRecords; GRIIS	SInAS database	Yes	Escape from confinement	Aquaculture	intentional	No	neartic	1870
France	229	Europe	8	Salvelinus namaycush	Salvelinus namaycush (Walbaum, 1792)	10357	Salmonidae	Actinopterygii	Chordata	FRESHWATER	present	introduced	established	FirstRecords	SInAS database	No	Escape from confinement	Aquaculture	intentional	No	neartic	1870
France	82	Europe	3	Sander lucioperca	Sander lucioperca (Linnaeus, 1758)	10174	Percidae	Actinopterygii	Chordata	FRESHWATER|MARINE	present	introduced	established	FirstRecords; GRIIS	SInAS database	No	Escape from confinement	Aquaculture	intentional	Yes	paleartic	1878
France	82	Europe	3	Seriola fasciata	Seriola fasciata (Bloch, 1793)	10192	Carangidae	Actinopterygii	Chordata	MARINE	present	introduced	established	FirstRecords; GRIIS	SInAS database	Yes	Release in Nature	Fishery in the wild	intentional	No	NA	1995
France	82	Europe	3	Siganus luridus	Siganus luridus (Rüppell, 1829)	10199	Siganidae	Actinopterygii	Chordata	MARINE	present	introduced		FirstRecords; GRIIS	SInAS database	Yes	Corridor	Interconnected waterways/basins/seas	unintentional	Yes	indomalayan	1964
France	82	Europe	3	Siganus rivulatus	Siganus rivulatus Forsskål & Niebuhr, 1775	10200	Siganidae	Actinopterygii	Chordata	MARINE	present	introduced		FirstRecords	SInAS database	Yes	Corridor	Interconnected waterways/basins/seas	unintentional	Yes	afrotropic	1925
France	82	Europe	3	Silurus glanis	Silurus glanis Linnaeus, 1758	10480	Siluridae	Actinopterygii	Chordata	FRESHWATER|MARINE	present	introduced	established	FirstRecords; GRIIS	SInAS database	No	Escape from confinement	Aquaculture	intentional	Yes	paleartic	1853
France	82	Europe	3	Solea senegalensis	Solea senegalensis Kaup, 1858	10294	Soleidae	Actinopterygii	Chordata	MARINE	present	introduced	established	FirstRecords	SInAS database	No	Release in Nature	Fishery in the wild	intentional	No	paleartic	1918
France	82	Europe	3	Sphoeroides pachygaster	Sphoeroides pachygaster (Müller & Troschel, 1848)	10532	Tetraodontidae	Actinopterygii	Chordata	MARINE	present	introduced		FirstRecords	SInAS database	No	Release in Nature	Fishery in the wild	intentional	No	NA	1984
France	202	Africa	4	Trichopodus trichopterus	Trichopodus trichopterus (Pallas, 1770)	10243	Osphronemidae	Actinopterygii	Chordata	FRESHWATER	present	introduced	established	FirstRecords	SInAS database	No	unknown	unknown	unknown	No	indomalayan	1990
France	82	Europe	3	Umbra pygmaea	Umbra pygmaea (DeKay, 1842)	9633	Umbridae	Actinopterygii	Chordata	FRESHWATER	present	introduced		FirstRecords; GRIIS	SInAS database	No	Escape from confinement	Aquaculture	intentional	No	neartic	1913
France	161	North America	1	Xiphophorus hellerii	Xiphophorus hellerii Heckel, 1848	9618	Poeciliidae	Actinopterygii	Chordata	FRESHWATER|MARINE	present	introduced	established	FirstRecords	SInAS database	Yes	Escape from confinement	0	intentional	No	neotropic	1922
France	202	Africa	4	Xiphophorus hellerii	Xiphophorus hellerii Heckel, 1848	9618	Poeciliidae	Actinopterygii	Chordata	FRESHWATER|MARINE	present	introduced	established	FirstRecords	SInAS database	No	Escape from confinement	0	intentional	No	neotropic	1952
France	202	Africa	4	Xiphophorus maculatus	Xiphophorus maculatus (Günther, 1866)	9619	Poeciliidae	Actinopterygii	Chordata	MARINE	present	introduced	established	FirstRecords	SInAS database	Yes	Escape from confinement	0	intentional	No	neotropic	1980
Gabon	83	Africa	4	Clarias gariepinus	Clarias gariepinus (Burchell, 1822)	10400	Clariidae	Actinopterygii	Chordata	FRESHWATER	present	introduced	established	FirstRecords; GRIIS	SInAS database	unknown	Escape from confinement	Aquaculture	intentional	No	afrotropic	1972
Gabon	83	Africa	4	Coptodon rendalli	Coptodon rendalli (Boulenger, 1897)	9832	Cichlidae	Actinopterygii	Chordata	FRESHWATER|MARINE	present	introduced		GRIIS	SInAS database	No	unknown	unknown	unknown	unknown	afrotropic	1948
Gabon	83	Africa	4	Heterotis niloticus	Heterotis niloticus (Cuvier, 1829)	9680	Arapaimidae	Actinopterygii	Chordata	FRESHWATER	present	introduced	established	FirstRecords; GRIIS	SInAS database	No	Escape from confinement	Aquaculture	intentional	No	afrotropic	1950
Gabon	83	Africa	4	Oreochromis macrochir	Oreochromis macrochir (Boulenger, 1912)	10062	Cichlidae	Actinopterygii	Chordata	FRESHWATER	present	introduced		GRIIS	SInAS database	No	Escape from confinement	Aquaculture	intentional	No	afrotropic	1948
Gabon	83	Africa	4	Oreochromis niloticus	Oreochromis niloticus (Linnaeus, 1758)	10065	Cichlidae	Actinopterygii	Chordata	FRESHWATER|MARINE	present	introduced		GRIIS	SInAS database	No	Escape from confinement	Aquaculture	intentional	No	afrotropic	1657
Gabon	83	Africa	4	Sarotherodon galilaeus	Sarotherodon galilaeus (Linnaeus, 1758)	10177	Cichlidae	Actinopterygii	Chordata	FRESHWATER|MARINE	present	introduced		GRIIS	SInAS database	unknown	Escape from confinement	Aquaculture	intentional	No	afrotropic	1953
Georgia	86	Asia	5	Carassius gibelio	Carassius gibelio (Bloch, 1782)	9278	Cyprinidae	Actinopterygii	Chordata	FRESHWATER|MARINE	present	introduced		GRIIS	SInAS database	No	Escape from confinement	Ornamental purpose	intentional	No	paleartic	1930
Georgia	86	Asia	5	Gambusia affinis	Gambusia affinis (Baird & Girard, 1853)	9590	Poeciliidae	Actinopterygii	Chordata	FRESHWATER|MARINE	present	introduced	established	FirstRecords; GRIIS	SInAS database	Yes	Release in nature	Biological control	intentional	No	neartic	1905
Georgia	86	Asia	5	Gambusia holbrooki	Gambusia holbrooki Girard, 1859	9592	Poeciliidae	Actinopterygii	Chordata	FRESHWATER|MARINE	present	introduced		FirstRecords; GRIIS	SInAS database	No	Escape from confinement	Aquaculture	intentional	Yes	neartic	1911
Georgia	86	Asia	5	Gobius xanthocephalus	Gobius xanthocephalus Heymer & Zander, 1992	9913	Gobiidae	Actinopterygii	Chordata	MARINE	present	introduced		FirstRecords; GRIIS	SInAS database	No	unknown	unknown	unknown	No	paleartic	2008
Serbia	204	Europe	3	Lepomis gibbosus	Lepomis gibbosus (Linnaeus, 1758)	9975	Centrarchidae	Actinopterygii	Chordata	FRESHWATER	present	introduced	established	FirstRecords; GRIIS	SInAS database	No	Escape from confinement	Aquaculture	intentional	No	neartic	1809
Georgia	86	Asia	5	Morone saxatilis	Morone saxatilis (Walbaum, 1792)	10033	Moronidae	Actinopterygii	Chordata	FRESHWATER|MARINE|MARINE	present	introduced		FirstRecords; GRIIS	SInAS database	Yes	Escape from confinement	Aquaculture	intentional	No	neartic	1927
Georgia	86	Asia	5	Neogobius fluviatilis	Neogobius fluviatilis (Pallas, 1814)	10042	Gobiidae	Actinopterygii	Chordata	FRESHWATER|MARINE	present	introduced		GRIIS	SInAS database	No	Corridor	Interconnected waterways/basins/seas	unintentional	Yes	paleartic	1960
Georgia	86	Asia	5	Parablennius incognitus	Parablennius incognitus (Bath, 1968)	10078	Blenniidae	Actinopterygii	Chordata	MARINE	present	introduced		FirstRecords	SInAS database	unknown	unknown	unknown	unknown	No	paleartic	2001
Georgia	86	Asia	5	Planiliza haematocheila	Planiliza haematocheila (Temminck & Schlegel, 1845)	9663	Mugilidae	Actinopterygii	Chordata	FRESHWATER|MARINE|MARINE	present	introduced		FirstRecords; GRIIS	SInAS database	No	unknown	unknown	unknown	unknown	paleartic	1966
Georgia	86	Asia	5	Pomatoschistus bathi	Pomatoschistus bathi Miller, 1982	10137	Gobiidae	Actinopterygii	Chordata	MARINE|MARINE	present	introduced		FirstRecords	SInAS database	No	unknown	unknown	unknown	No	paleartic	2008
Georgia	86	Asia	5	Sardinella aurita	Sardinella aurita Valenciennes, 1847	9223	Clupeidae	Actinopterygii	Chordata	MARINE|MARINE	present	introduced		FirstRecords	SInAS database	No	Transport - Contaminant & Stowaway	Other transport as stowaway	unintentional	No	NA	1937
Georgia	86	Asia	5	Sarpa salpa	Sarpa salpa (Linnaeus, 1758)	10180	Sparidae	Actinopterygii	Chordata	MARINE|MARINE	present	introduced		FirstRecords	SInAS database	No	Transport - Contaminant & Stowaway	Other transport as stowaway	unintentional	No	paleartic	1938
Georgia	86	Asia	5	Sparus aurata	Sparus aurata Linnaeus, 1758	10208	Sparidae	Actinopterygii	Chordata	MARINE|MARINE	present	introduced		FirstRecords	SInAS database	No	Transport - Contaminant & Stowaway	Other transport as stowaway	unintentional	No	paleartic	1937
Germany	60	Europe	3	Acipenser gueldenstaedtii	Acipenser gueldenstaedtii Brandt & Ratzeburg, 1833	9057	Acipenseridae	Actinopterygii	Chordata	FRESHWATER|MARINE|MARINE	present	introduced		FirstRecords; GRIIS	SInAS database	No	Escape from confinement	Aquaculture	intentional	No	paleartic	1962
Germany	60	Europe	3	Acipenser stellatus	Acipenser stellatus Pallas, 1771	9063	Acipenseridae	Actinopterygii	Chordata	FRESHWATER|MARINE|MARINE	present	introduced		GRIIS	SInAS database	No	Escape from confinement	Aquaculture	intentional	No	paleartic	1930
Germany	60	Europe	3	Alosa sapidissima	Alosa sapidissima (Wilson, 1811)	9205	Clupeidae	Actinopterygii	Chordata	FRESHWATER|MARINE|MARINE	present	introduced		FirstRecords	SInAS database	Yes	Release in nature	Fishery in the wild	intentional	No	neartic	1900
Germany	60	Europe	3	Ameiurus melas	Ameiurus melas (Rafinesque, 1820)	10389	Ictaluridae	Actinopterygii	Chordata	FRESHWATER	present	introduced		FirstRecords; GRIIS	SInAS database	No	Escape from confinement	Aquaculture	intentional	Yes	neartic	1871
Germany	60	Europe	3	Ameiurus nebulosus	Ameiurus nebulosus (Lesueur, 1819)	10391	Ictaluridae	Actinopterygii	Chordata	FRESHWATER	present	introduced		FirstRecords; GRIIS	SInAS database	unknown	Escape from confinement	Aquaculture	intentional	No	neartic	1871
Germany	60	Europe	3	Apistogramma arua	Apistogramma arua Römer & Warzel, 1998	9731	Cichlidae	Actinopterygii	Chordata	FRESHWATER	present	introduced		FirstRecords	SInAS database/EASIN	No	Escape from confinement	Ornamental purpose	intentional	unknown	neotropic	1993
Germany	60	Europe	3	Carassius auratus	Carassius auratus (Linnaeus, 1758)	9274	Cyprinidae	Actinopterygii	Chordata	FRESHWATER|MARINE	present	introduced		FirstRecords; GRIIS	SInAS database	No	Escape from confinement	Aquaculture	intentional	Yes	indomalayan	1500
Germany	60	Europe	3	Channa argus	Channa argus (Cantor, 1842)	9798	Channidae	Actinopterygii	Chordata	FRESHWATER	present	introduced		FirstRecords	SInAS database	No	Escape from confinement	Aquaculture	intentional	No	paleartic	1955
Germany	60	Europe	3	Coregonus maraenoides	Coregonus maraenoides Berg, 1916	10309	Salmonidae	Actinopterygii	Chordata	FRESHWATER	present	introduced		FirstRecords; GRIIS	SInAS database/EASIN	No	Escape from confinement	Aquaculture	intentional	No	paleartic	1904
Germany	60	Europe	3	Culaea inconstans	Culaea inconstans (Kirtland, 1840)	9641	Gasterosteidae	Actinopterygii	Chordata	FRESHWATER	present	introduced		FirstRecords; GRIIS	SInAS database	Yes	Escape from confinement	Aquaculture	intentional	No	neartic	1958
Germany	60	Europe	3	Gambusia holbrooki	Gambusia holbrooki Girard, 1859	9592	Poeciliidae	Actinopterygii	Chordata	FRESHWATER|MARINE	present	introduced		FirstRecords; GRIIS	SInAS database	unknown	Escape from confinement	Aquaculture	intentional	Yes	neartic	1921
Slovakia	216	Europe	3	Lepomis gibbosus	Lepomis gibbosus (Linnaeus, 1758)	9975	Centrarchidae	Actinopterygii	Chordata	FRESHWATER	present	introduced	established	FirstRecords; GRIIS	SInAS database	No	Escape from confinement	Aquaculture	intentional	No	neartic	1809
Slovenia	214	Europe	3	Lepomis gibbosus	Lepomis gibbosus (Linnaeus, 1758)	9975	Centrarchidae	Actinopterygii	Chordata	FRESHWATER	present	introduced		FirstRecords; GRIIS	SInAS database	No	Escape from confinement	Aquaculture	intentional	No	neartic	1809
Germany	60	Europe	3	Malapterurus electricus	Malapterurus electricus (Gmelin, 1789)	10433	Malapteruridae	Actinopterygii	Chordata	FRESHWATER	present	introduced		FirstRecords	SInAS database	No	unknown	unknown	unknown	No	afrotropic	1974
Spain	74	Europe	3	Lepomis gibbosus	Lepomis gibbosus (Linnaeus, 1758)	9975	Centrarchidae	Actinopterygii	Chordata	FRESHWATER	present	introduced		FirstRecords; GRIIS	SInAS database	No	Escape from confinement	Aquaculture	intentional	No	neartic	1809
Sweden	211	Europe	3	Lepomis gibbosus	Lepomis gibbosus (Linnaeus, 1758)	9975	Centrarchidae	Actinopterygii	Chordata	FRESHWATER	present	introduced		GRIIS	SInAS database	No	Escape from confinement	Aquaculture	intentional	No	neartic	1809
Germany	60	Europe	3	Misgurnus anguillicaudatus	Misgurnus anguillicaudatus (Cantor, 1842)	9412	Cobitidae	Actinopterygii	Chordata	FRESHWATER|MARINE	present	introduced		FirstRecords; GRIIS	SInAS database	Yes	Escape from confinement	Botanical garden/zoo/aquaria	intentional	No	indomalayan	1877
Germany	60	Europe	3	Neogobius fluviatilis	Neogobius fluviatilis (Pallas, 1814)	10042	Gobiidae	Actinopterygii	Chordata	FRESHWATER|MARINE	present	introduced		FirstRecords; GRIIS	SInAS database	No	Corridor	Interconnected waterways/basins/seas	unintentional	Yes	paleartic	1936
Germany	60	Europe	3	Neogobius melanostomus	Neogobius melanostomus (Pallas, 1814)	10043	Gobiidae	Actinopterygii	Chordata	FRESHWATER|MARINE|MARINE	present	introduced		FirstRecords; GRIIS	SInAS database	No	Corridor	Interconnected waterways/basins/seas	unintentional	No	paleartic	1930
Germany	60	Europe	3	Oncorhynchus keta	Oncorhynchus keta (Walbaum, 1792)	10330	Salmonidae	Actinopterygii	Chordata	FRESHWATER|MARINE|MARINE	present	introduced		FirstRecords	SInAS database	No	Escape from confinement	Aquaculture	intentional	No	neartic	1960
Germany	60	Europe	3	Oncorhynchus mykiss	Oncorhynchus mykiss (Walbaum, 1792)	10333	Salmonidae	Actinopterygii	Chordata	FRESHWATER|MARINE|MARINE	present	introduced		FirstRecords; GRIIS	SInAS database	No	Corridor	Interconnected waterways/basins/seas	unintentional	No	neartic	1879
Germany	60	Europe	3	Oncorhynchus rhodurus	Oncorhynchus rhodurus Jordan & McGregor, 1925	10336	Salmonidae	Actinopterygii	Chordata	FRESHWATER|MARINE|MARINE	present	introduced		FirstRecords	SInAS database	Yes	Escape from confinement	Aquaculture	intentional	No	paleartic	1976
Germany	60	Europe	3	Perccottus glenii	Perccottus glenii Dybowski, 1877	10103	Odontobutidae	Actinopterygii	Chordata	FRESHWATER|MARINE	present	introduced		GRIIS	SInAS database	No	Escape from confinement	Aquaculture	intentional	Yes	paleartic	1948
Germany	60	Europe	3	Poecilia reticulata	Poecilia reticulata Peters, 1859	9610	Poeciliidae	Actinopterygii	Chordata	FRESHWATER|MARINE	present	introduced		FirstRecords; GRIIS	SInAS database	No	Escape from confinement	0	intentional	No	neotropic	1924
Germany	60	Europe	3	Ponticola kessleri	Ponticola kessleri (Günther, 1861)	10142	Gobiidae	Actinopterygii	Chordata	FRESHWATER|MARINE	present	introduced		FirstRecords; GRIIS	SInAS database/EASIN	Yes	Corridor	Interconnected waterways/basins/seas	unintentional	No	paleartic	1986
Germany	60	Europe	3	Proterorhinus marmoratus	Proterorhinus marmoratus (Pallas, 1814)	10148	Gobiidae	Actinopterygii	Chordata	FRESHWATER|MARINE|MARINE	present	introduced	established	FirstRecords	SInAS database	No	Corridor	Interconnected waterways/basins/seas	unintentional	Yes	paleartic	1985
Germany	60	Europe	3	Proterorhinus semilunaris	Proterorhinus semilunaris (Heckel, 1837)	10149	Gobiidae	Actinopterygii	Chordata	FRESHWATER|MARINE	present	introduced		FirstRecords; GRIIS	SInAS database/EASIN	No	Corridor	Interconnected waterways/basins/seas	unintentional	No	paleartic	1985
Germany	60	Europe	3	Salmo marmoratus	Salmo marmoratus Cuvier, 1829	10347	Salmonidae	Actinopterygii	Chordata	FRESHWATER	present	introduced		FirstRecords	SInAS database	No	Release in Nature	Fishery in the wild	intentional	unknown	paleartic	1975
Germany	60	Europe	3	Salvelinus alpinus	Salvelinus alpinus (Linnaeus, 1758)	10351	Salmonidae	Actinopterygii	Chordata	FRESHWATER|MARINE|MARINE	present	introduced		FirstRecords	SInAS database	Yes	Escape from confinement	Aquaculture	intentional	No	paleartic	1603
Germany	60	Europe	3	Salvelinus fontinalis	Salvelinus fontinalis (Mitchill, 1814)	10353	Salmonidae	Actinopterygii	Chordata	FRESHWATER|MARINE|MARINE	present	introduced		FirstRecords; GRIIS	SInAS database	No	Escape from confinement	Aquaculture	intentional	Yes	neartic	1850
Germany	60	Europe	3	Salvelinus namaycush	Salvelinus namaycush (Walbaum, 1792)	10357	Salmonidae	Actinopterygii	Chordata	FRESHWATER	present	introduced		FirstRecords; GRIIS	SInAS database	No	Escape from confinement	Aquaculture	intentional	No	neartic	1870
Germany	60	Europe	3	Umbra limi	Umbra limi (Kirtland, 1840)	9632	Umbridae	Actinopterygii	Chordata	FRESHWATER	present	introduced		FirstRecords	SInAS database	No	unknown	unknown	unknown	No	neartic	1985
Germany	60	Europe	3	Umbra pygmaea	Umbra pygmaea (DeKay, 1842)	9633	Umbridae	Actinopterygii	Chordata	FRESHWATER	present	introduced		FirstRecords; GRIIS	SInAS database	No	Escape from confinement	Aquaculture	intentional	No	neartic	1913
Germany	60	Europe	3	Xenotoca eiseni	Xenotoca eiseni (Rutter, 1896)	9617	Goodeidae	Actinopterygii	Chordata	FRESHWATER	present	introduced		FirstRecords	SInAS database	No	unknown	unknown	unknown	No	neartic_neotropic	1975
Ghana	89	Africa	4	Cyprinus carpio	Cyprinus carpio Linnaeus, 1758	9317	Cyprinidae	Actinopterygii	Chordata	FRESHWATER|MARINE	present	introduced	established	FirstRecords; GRIIS	SInAS database	No	Escape from confinement	Aquaculture	intentional	No	paleartic	1859
Ghana	89	Africa	4	Gambusia affinis	Gambusia affinis (Baird & Girard, 1853)	9590	Poeciliidae	Actinopterygii	Chordata	FRESHWATER|MARINE	present	introduced		GRIIS	SInAS database	Yes	Release in nature	Biological control	intentional	No	neartic	1925
Ghana	89	Africa	4	Gambusia holbrooki	Gambusia holbrooki Girard, 1859	9592	Poeciliidae	Actinopterygii	Chordata	FRESHWATER|MARINE	present	introduced		GRIIS	SInAS database	No	Escape from confinement	Aquaculture	intentional	Yes	neartic	1925
Ghana	89	Africa	4	Oreochromis macrochir	Oreochromis macrochir (Boulenger, 1912)	10062	Cichlidae	Actinopterygii	Chordata	FRESHWATER	present	introduced	established	FirstRecords; GRIIS	SInAS database	No	Escape from confinement	Aquaculture	intentional	No	afrotropic	1948
Ghana	89	Africa	4	Poecilia reticulata	Poecilia reticulata Peters, 1859	9610	Poeciliidae	Actinopterygii	Chordata	FRESHWATER|MARINE	present	introduced		GRIIS	SInAS database	unknown	Escape from confinement	0	intentional	No	neotropic	1908
Greece	96	Europe	3	Abudefduf sexfasciatus	Abudefduf sexfasciatus (Lacepède, 1801)	9694	Pomacentridae	Actinopterygii	Chordata	MARINE	present	introduced		FirstRecords; GRIIS	SInAS database/EASIN	unknown	Escape from confinement	Ornamental purpose	intentional	unknown	indomalayan	2017
Greece	96	Europe	3	Acanthurus monroviae	Acanthurus monroviae Steindachner, 1876	9703	Acanthuridae	Actinopterygii	Chordata	MARINE	present	introduced		GRIIS	SInAS database	unknown	Release in Nature	Fishery in the wild	intentional	unknown	afrotropic	1981
Greece	96	Europe	3	Acanthurus sohal	Acanthurus sohal (Forsskål, 1775)	9705	Acanthuridae	Actinopterygii	Chordata	MARINE	present	introduced		FirstRecords; GRIIS	SInAS database	No	Escape from confinement	Pet/aquarium/terrarium species	intentional	unknown	NA	2017
Greece	96	Europe	3	Acipenser baerii	Acipenser baerii Brandt, 1869	9055	Acipenseridae	Actinopterygii	Chordata	FRESHWATER|MARINE	present	introduced		FirstRecords; GRIIS	SInAS database	No	Escape from confinement	Aquaculture	intentional	No	paleartic	1962
Greece	96	Europe	3	Acipenser gueldenstaedtii	Acipenser gueldenstaedtii Brandt & Ratzeburg, 1833	9057	Acipenseridae	Actinopterygii	Chordata	FRESHWATER|MARINE|MARINE	present	introduced		FirstRecords; GRIIS	SInAS database	unknown	Escape from confinement	Aquaculture	intentional	No	paleartic	1962
Greece	96	Europe	3	Acipenser naccarii	Acipenser naccarii Bonaparte, 1836	9058	Acipenseridae	Actinopterygii	Chordata	FRESHWATER|MARINE|MARINE	present	introduced		GRIIS	SInAS database	No	unknown	unknown	unknown	unknown	paleartic	NA
Greece	96	Europe	3	Acipenser ruthenus	Acipenser ruthenus Linnaeus, 1758	9061	Acipenseridae	Actinopterygii	Chordata	FRESHWATER|MARINE	present	introduced		FirstRecords; GRIIS	SInAS database	No	Escape from confinement	Aquaculture	intentional	No	paleartic	1837
Greece	96	Europe	3	Alepes djedaba	Alepes djedaba (Forsskål, 1775)	9708	Carangidae	Actinopterygii	Chordata	MARINE	present	introduced		FirstRecords; GRIIS	SInAS database	No	Corridor	Interconnected waterways/basins/seas	unintentional	No	indomalayan_australasia	1960
Greece	96	Europe	3	Anguilla japonica	Anguilla japonica Temminck & Schlegel, 1846	9074	Anguillidae	Actinopterygii	Chordata	FRESHWATER|MARINE|MARINE	present	introduced		GRIIS	SInAS database	No	Escape from confinement	Aquaculture	intentional	No	indomalayan	1989
Greece	96	Europe	3	Apogonichthyoides pharaonis	Apogonichthyoides pharaonis (Bellotti, 1874)	9737	Apogonidae	Actinopterygii	Chordata	MARINE	present	introduced		FirstRecords; GRIIS	SInAS database	No	Corridor	Interconnected waterways/basins/seas	unintentional	No	paleartic	1964
Greece	96	Europe	3	Atherinomorus forskalii	Atherinomorus forskalii (Rüppell, 1838)	9084	Atherinidae	Actinopterygii	Chordata	MARINE	present	introduced		FirstRecords; GRIIS	SInAS database	No	Corridor	Interconnected waterways/basins/seas	unintentional	No	paleartic	1927
Greece	96	Europe	3	Atherinomorus lacunosus	Atherinomorus lacunosus (Forster, 1801)	9085	Atherinidae	Actinopterygii	Chordata	FRESHWATER|MARINE|MARINE	present	introduced		FirstRecords	SInAS database	unknown	Corridor	Interconnected waterways/basins/seas	unintentional	No	indomalayan_australasia	1929
Greece	96	Europe	3	Bregmaceros nectabanus	Bregmaceros nectabanus Whitley, 1941	9635	Bregmacerotidae	Actinopterygii	Chordata	MARINE	present	introduced		FirstRecords; GRIIS	SInAS database/EASIN	No	Corridor	Interconnected waterways/basins/seas	unintentional	unknown	NA	2014
Greece	96	Europe	3	Callionymus filamentosus	Callionymus filamentosus Valenciennes, 1837	9768	Callionymidae	Actinopterygii	Chordata	MARINE	present	introduced	established	FirstRecords; GRIIS	SInAS database	Yes	Corridor	Interconnected waterways/basins/seas	unintentional	No	indomalayan_australasia	2003
Greece	96	Europe	3	Carassius auratus	Carassius auratus (Linnaeus, 1758)	9274	Cyprinidae	Actinopterygii	Chordata	FRESHWATER|MARINE	present	introduced		GRIIS	SInAS database	No	Escape from confinement	Aquaculture	intentional	Yes	indomalayan	1500
Greece	96	Europe	3	Carassius gibelio	Carassius gibelio (Bloch, 1782)	9278	Cyprinidae	Actinopterygii	Chordata	FRESHWATER|MARINE	present	introduced		GRIIS	SInAS database	unknown	Escape from confinement	Ornamental purpose	intentional	No	paleartic	1608
Greece	96	Europe	3	Chaetodipterus faber	Chaetodipterus faber (Broussonet, 1782)	9784	Ephippidae	Actinopterygii	Chordata	MARINE	present	introduced		FirstRecords	SInAS database	No	Release in Nature	Fishery in the wild	intentional	unknown	neotropic	2019
Greece	96	Europe	3	Champsodon nudivittis	Champsodon nudivittis (Ogilby, 1895)	9796	Champsodontidae	Actinopterygii	Chordata	MARINE	present	introduced		FirstRecords; GRIIS	SInAS database/EASIN	No	Corridor	Interconnected waterways/basins/seas	unintentional	No	indomalayan	2012
Greece	96	Europe	3	Clarias gariepinus	Clarias gariepinus (Burchell, 1822)	10400	Clariidae	Actinopterygii	Chordata	FRESHWATER	present	introduced		FirstRecords; GRIIS	SInAS database	No	Escape from confinement	Aquaculture	intentional	No	afrotropic	1974
Greece	96	Europe	3	Coregonus lavaretus	Coregonus lavaretus (Linnaeus, 1758)	10306	Salmonidae	Actinopterygii	Chordata	FRESHWATER|MARINE|MARINE	present	introduced	established	FirstRecords; GRIIS	SInAS database	No	Escape from confinement	Aquaculture	intentional	No	paleartic	1880
Greece	96	Europe	3	Cyprinus carpio	Cyprinus carpio Linnaeus, 1758	9317	Cyprinidae	Actinopterygii	Chordata	FRESHWATER|MARINE	present	introduced		GRIIS	SInAS database	No	Escape from confinement	Aquaculture	intentional	No	paleartic	1492
Greece	96	Europe	3	Equulites klunzingeri	Equulites klunzingeri (Steindachner, 1898)	9876	Leiognathidae	Actinopterygii	Chordata	MARINE	present	introduced	established	FirstRecords; GRIIS	SInAS database	No	Corridor	Interconnected waterways/basins/seas	unintentional	No	paleartic	1937
Greece	96	Europe	3	Etrumeus golanii	Etrumeus golanii DiBattista, Randall & Bowen, 2012	9217	Dussumieriidae	Actinopterygii	Chordata	MARINE	present	introduced		FirstRecords; GRIIS	SInAS database/EASIN	unknown	Corridor	Interconnected waterways/basins/seas	unintentional	No	paleartic	1999
Greece	96	Europe	3	Etrumeus sadina	Etrumeus sadina (Mitchill, 1814)	9218	Dussumieriidae	Actinopterygii	Chordata	MARINE	present	introduced		FirstRecords	SInAS database	No	unknown	unknown	unknown	unknown	neartic	1997
Greece	96	Europe	3	Fistularia commersonii	Fistularia commersonii Rüppell, 1838	10501	Fistulariidae	Actinopterygii	Chordata	MARINE	present	introduced	established	FirstRecords; GRIIS	SInAS database	unknown	Corridor	Interconnected waterways/basins/seas	unintentional	No	NA	1999
Greece	96	Europe	3	Gaidropsarus granti	Gaidropsarus granti (Regan, 1903)	9637	Lotidae	Actinopterygii	Chordata	MARINE	present	introduced		FirstRecords	SInAS database	No	unknown	unknown	unknown	unknown	paleartic	1999
Greece	96	Europe	3	Gambusia affinis	Gambusia affinis (Baird & Girard, 1853)	9590	Poeciliidae	Actinopterygii	Chordata	FRESHWATER|MARINE	present	introduced	established	FirstRecords	SInAS database	Yes	Release in nature	Biological control	intentional	No	neartic	1921
Greece	96	Europe	3	Gambusia holbrooki	Gambusia holbrooki Girard, 1859	9592	Poeciliidae	Actinopterygii	Chordata	FRESHWATER|MARINE	present	introduced		FirstRecords; GRIIS	SInAS database	No	Escape from confinement	Aquaculture	intentional	Yes	neartic	1921
Greece	96	Europe	3	Hemiramphus far	Hemiramphus far (Forsskål, 1775)	9110	Hemiramphidae	Actinopterygii	Chordata	MARINE	present	introduced	established	FirstRecords; GRIIS	SInAS database	No	Corridor	Interconnected waterways/basins/seas	unintentional	No	indomalayan	1937
Greece	96	Europe	3	Huso huso	Huso huso (Linnaeus, 1758)	9065	Acipenseridae	Actinopterygii	Chordata	FRESHWATER|MARINE|MARINE	present	introduced		GRIIS	SInAS database	No	Escape from confinement	Aquaculture	intentional	No	paleartic	1960
Greece	96	Europe	3	Ictalurus punctatus	Ictalurus punctatus (Rafinesque, 1818)	10428	Ictaluridae	Actinopterygii	Chordata	FRESHWATER	present	introduced		GRIIS	SInAS database	unknown	Escape from confinement	Aquaculture	intentional	No	neartic	1920
Greece	96	Europe	3	Iniistius pavo	Iniistius pavo (Valenciennes, 1840)	9951	Labridae	Actinopterygii	Chordata	MARINE	present	introduced	established	FirstRecords	SInAS database	No	unknown	unknown	unknown	unknown	indomalayan	2004
Greece	96	Europe	3	Lagocephalus guentheri	Lagocephalus guentheri Miranda Ribeiro, 1915	10522	Tetraodontidae	Actinopterygii	Chordata	MARINE	present	introduced		FirstRecords; GRIIS	SInAS database/EASIN	No	Corridor	Interconnected waterways/basins/seas	unintentional	No	indomalayan	1930
Greece	96	Europe	3	Lagocephalus sceleratus	Lagocephalus sceleratus (Gmelin, 1789)	10525	Tetraodontidae	Actinopterygii	Chordata	MARINE	present	introduced	established	FirstRecords; GRIIS	SInAS database	No	Corridor	Interconnected waterways/basins/seas	unintentional	No	NA	2004
Greece	96	Europe	3	Lagocephalus spadiceus	Lagocephalus spadiceus (Richardson, 1845)	10526	Tetraodontidae	Actinopterygii	Chordata	MARINE|MARINE	present	introduced	established	FirstRecords	SInAS database	No	Corridor	Interconnected waterways/basins/seas	unintentional	No	afrotropic	1928
Greece	96	Europe	3	Lagocephalus suezensis	Lagocephalus suezensis Clark & Gohar, 1953	10527	Tetraodontidae	Actinopterygii	Chordata	MARINE	present	introduced		FirstRecords; GRIIS	SInAS database	No	Corridor	Interconnected waterways/basins/seas	unintentional	No	paleartic	2003
Switzerland	45	Europe	3	Lepomis gibbosus	Lepomis gibbosus (Linnaeus, 1758)	9975	Centrarchidae	Actinopterygii	Chordata	FRESHWATER	present	introduced		FirstRecords; GRIIS	SInAS database	No	Escape from confinement	Aquaculture	intentional	No	neartic	1809
Greece	96	Europe	3	Planiliza carinata	Liza carinata (Valenciennes, 1836)	9659	Mugilidae	Actinopterygii	Chordata	MARINE|MARINE	present	introduced		GRIIS	SInAS database	No	Corridor	Interconnected waterways/basins/seas	unintentional	No	indomalayan	NA
Greece	96	Europe	3	Lutjanus argentimaculatus	Lutjanus argentimaculatus (Forsskål, 1775)	9987	Lutjanidae	Actinopterygii	Chordata	MARINE	present	introduced		FirstRecords	SInAS database	unknown	Corridor	Interconnected waterways/basins/seas	unintentional	No	indomalayan_australasia	2019
Greece	96	Europe	3	Lutjanus sebae	Lutjanus sebae (Cuvier, 1816)	9994	Lutjanidae	Actinopterygii	Chordata	MARINE	present	introduced		FirstRecords; GRIIS	SInAS database	No	unknown	unknown	unknown	unknown	indomalayan_australasia	2010
Turkey	238	Asia	5	Lepomis gibbosus	Lepomis gibbosus (Linnaeus, 1758)	9975	Centrarchidae	Actinopterygii	Chordata	FRESHWATER	present	introduced		FirstRecords; GRIIS	SInAS database	No	Escape from confinement	Aquaculture	intentional	No	neartic	1983
Greece	96	Europe	3	Nemipterus randalli	Nemipterus randalli Russell, 1986	10041	Nemipteridae	Actinopterygii	Chordata	MARINE	present	introduced		FirstRecords	SInAS database/EASIN	No	Corridor	Interconnected waterways/basins/seas	unintentional	No	NA	2018
Greece	96	Europe	3	Oncorhynchus mykiss	Oncorhynchus mykiss (Walbaum, 1792)	10333	Salmonidae	Actinopterygii	Chordata	FRESHWATER|MARINE|MARINE	present	introduced	established	FirstRecords; GRIIS	SInAS database	No	Corridor	Interconnected waterways/basins/seas	unintentional	No	neartic	1879
Greece	96	Europe	3	Oreochromis niloticus	Oreochromis niloticus (Linnaeus, 1758)	10065	Cichlidae	Actinopterygii	Chordata	FRESHWATER|MARINE	present	introduced		GRIIS	SInAS database	No	Escape from confinement	Aquaculture	intentional	No	afrotropic	1957
Greece	96	Europe	3	Oxyurichthys papuensis	Oxyurichthys papuensis (Valenciennes, 1837)	10073	Gobiidae	Actinopterygii	Chordata	MARINE|MARINE	present	introduced		FirstRecords	SInAS database	unknown	Corridor	Interconnected waterways/basins/seas	unintentional	No	indomalayan	2010
Greece	96	Europe	3	Oxyurichthys petersii	Oxyurichthys petersii (Klunzinger, 1871)	10074	Gobiidae	Actinopterygii	Chordata	MARINE	present	introduced		GRIIS	SInAS database/EASIN	No	Corridor	Interconnected waterways/basins/seas	unintentional	unknown	indomalayan	NA
Greece	96	Europe	3	Parexocoetus mento	Parexocoetus mento (Valenciennes, 1847)	9115	Exocoetidae	Actinopterygii	Chordata	MARINE	present	introduced	established	FirstRecords; GRIIS	SInAS database	No	Corridor	Interconnected waterways/basins/seas	unintentional	No	indomalayan_australasia	1937
Greece	96	Europe	3	Parupeneus forsskali	Parupeneus forsskali (Fourmanoir & Guézé, 1976)	10092	Mullidae	Actinopterygii	Chordata	MARINE	present	introduced		FirstRecords; GRIIS	SInAS database/EASIN	No	Corridor	interconnected waterways/basins/seas	unintentional	No	afrotropic	1979
Greece	96	Europe	3	Pempheris mangula	Pempheris mangula Cuvier, 1829	10096	Pempheridae	Actinopterygii	Chordata	MARINE	present	introduced	established	FirstRecords	SInAS database	unknown	unknown	unknown	unknown	No	NA	1985
Greece	96	Europe	3	Pempheris rhomboidea	Pempheris rhomboidea Kossmann & Räuber, 1877	10097	Pempheridae	Actinopterygii	Chordata	MARINE	present	introduced		FirstRecords; GRIIS	SInAS database/EASIN	No	Corridor	interconnected waterways/basins/seas	unintentional	unknown	afrotropic	1983
Greece	96	Europe	3	Pempheris vanicolensis	Pempheris vanicolensis Cuvier, 1831	10098	Pempheridae	Actinopterygii	Chordata	MARINE	present	introduced	established	FirstRecords	SInAS database	Yes	Corridor	Interconnected waterways/basins/seas	unintentional	No	indomalayan	1986
Greece	96	Europe	3	Petroscirtes ancylodon	Petroscirtes ancylodon Rüppell, 1835	10114	Blenniidae	Actinopterygii	Chordata	MARINE	present	introduced	established	FirstRecords; GRIIS	SInAS database	unknown	Corridor	Interconnected waterways/basins/seas	unintentional	Yes	indomalayan	2003
Greece	96	Europe	3	Planiliza haematocheila	Planiliza haematocheila (Temminck & Schlegel, 1845)	9663	Mugilidae	Actinopterygii	Chordata	FRESHWATER|MARINE|MARINE	present	introduced		FirstRecords; GRIIS	SInAS database/EASIN	unknown	Escape from confinement	Aquaculture	intentional	unknown	paleartic	1968
Greece	96	Europe	3	Plectorhinchus gaterinus	Plectorhinchus gaterinus (Forsskål, 1775)	10123	Haemulidae	Actinopterygii	Chordata	MARINE	present	introduced		GRIIS	SInAS database	No	unknown	unknown	unknown	unknown	NA	NA
Greece	96	Europe	3	Poecilia latipinna	Poecilia latipinna (Lesueur, 1821)	9606	Poeciliidae	Actinopterygii	Chordata	FRESHWATER|MARINE|MARINE	present	introduced		GRIIS	SInAS database	No	Escape from confinement	Botanical garden/zoo/aquaria	intentional	No	neartic	NA
Greece	96	Europe	3	Polyodon spathula	Polyodon spathula (Walbaum, 1792)	9066	Polyodontidae	Actinopterygii	Chordata	FRESHWATER	present	introduced		FirstRecords; GRIIS	SInAS database	No	Escape from confinement	Aquaculture	intentional	No	neartic	1986
Greece	96	Europe	3	Pomacanthus imperator	Pomacanthus imperator (Bloch, 1787)	10128	Pomacanthidae	Actinopterygii	Chordata	MARINE	present	introduced		FirstRecords	SInAS database	No	Escape from confinement	Ornamental purpose	intentional	No	indomalayan	2006
Greece	96	Europe	3	Pomadasys stridens	Pomadasys stridens (Forsskål, 1775)	10136	Haemulidae	Actinopterygii	Chordata	MARINE	present	introduced		FirstRecords	SInAS database	No	Corridor	Interconnected waterways/basins/seas	unintentional	No	indomalayan	1967
Greece	96	Europe	3	Pteragogus pelycus	Pteragogus pelycus Randall, 1981	10160	Labridae	Actinopterygii	Chordata	MARINE	present	introduced	established	FirstRecords	SInAS database	No	Corridor	Interconnected waterways/basins/seas	unintentional	No	afrotropic	1997
Greece	96	Europe	3	Pteragogus trispilus	Pteragogus trispilus Randall, 2013	10161	Labridae	Actinopterygii	Chordata	MARINE	present	introduced		FirstRecords; GRIIS	SInAS database/EASIN	Yes	Corridor	Interconnected waterways/basins/seas	unintentional	No	paleartic	1992
Greece	96	Europe	3	Pterois miles	Pterois miles (Bennett, 1828)	10377	Scorpaenidae	Actinopterygii	Chordata	MARINE	present	introduced		FirstRecords; GRIIS	SInAS database	unknown	Corridor	Interconnected waterways/basins/seas	unintentional	Yes	indomalayan	2009
Greece	96	Europe	3	Salmo letnica	Salmo letnica (Karaman, 1924)	10345	Salmonidae	Actinopterygii	Chordata	FRESHWATER	present	introduced		GRIIS	SInAS database	No	unknown	unknown	unknown	unknown	paleartic	NA
Greece	96	Europe	3	Salmo trutta	Salmo trutta Linnaeus, 1758	10349	Salmonidae	Actinopterygii	Chordata	FRESHWATER|MARINE|MARINE	present	introduced		GRIIS	SInAS database	Yes	Escape from confinement	Aquaculture	intentional	No	paleartic	1922
Greece	96	Europe	3	Salvelinus fontinalis	Salvelinus fontinalis (Mitchill, 1814)	10353	Salmonidae	Actinopterygii	Chordata	FRESHWATER|MARINE|MARINE	present	introduced		GRIIS	SInAS database	No	Escape from confinement	Aquaculture	intentional	Yes	neartic	1850
Greece	96	Europe	3	Sargocentron rubrum	Sargocentron rubrum (Forsskål, 1775)	9126	Holocentridae	Actinopterygii	Chordata	MARINE	present	introduced	established	FirstRecords; GRIIS	SInAS database	No	Corridor	Interconnected waterways/basins/seas	unintentional	No	indomalayan_australasia	1946
Greece	96	Europe	3	Saurida lessepsianus	Saurida lessepsianus Russell, Golani & Tikochinski, 2015	9104	Synodontidae	Actinopterygii	Chordata	MARINE	present	introduced		FirstRecords	SInAS database/EASIN	No	Corridor	Interconnected waterways/basins/seas	unintentional	No	paleartic	1944
Greece	96	Europe	3	Saurida undosquamis	Saurida undosquamis (Richardson, 1848)	9105	Synodontidae	Actinopterygii	Chordata	MARINE	present	introduced	established	FirstRecords	SInAS database	No	Corridor	Interconnected waterways/basins/seas	unintentional	No	indomalayan_australasia	1960
Greece	96	Europe	3	Scarus ghobban	Scarus ghobban Forsskål, 1775	10182	Scaridae	Actinopterygii	Chordata	MARINE	present	introduced		FirstRecords; GRIIS	SInAS database	No	Corridor	Interconnected waterways/basins/seas	unintentional	No	NA	2014
Greece	96	Europe	3	Scomberomorus commerson	Scomberomorus commerson (Lacepède, 1800)	10187	Scombridae	Actinopterygii	Chordata	MARINE	present	introduced	established	FirstRecords; GRIIS	SInAS database	No	Corridor	Interconnected waterways/basins/seas	unintentional	No	indomalayan_australasia	1995
Greece	96	Europe	3	Seriola fasciata	Seriola fasciata (Bloch, 1793)	10192	Carangidae	Actinopterygii	Chordata	MARINE	present	introduced		FirstRecords	SInAS database	Yes	Release in Nature	Fishery in the wild	intentional	No	NA	1995
Greece	96	Europe	3	Siganus luridus	Siganus luridus (Rüppell, 1829)	10199	Siganidae	Actinopterygii	Chordata	MARINE	present	introduced		FirstRecords; GRIIS	SInAS database	Yes	Corridor	Interconnected waterways/basins/seas	unintentional	Yes	indomalayan	1964
Greece	96	Europe	3	Siganus rivulatus	Siganus rivulatus Forsskål & Niebuhr, 1775	10200	Siganidae	Actinopterygii	Chordata	MARINE	present	introduced		FirstRecords; GRIIS	SInAS database	No	Corridor	Interconnected waterways/basins/seas	unintentional	Yes	afrotropic	1925
Greece	96	Europe	3	Sillago suezensis	Sillago suezensis Golani, Fricke & Tikochinski, 2013	10205	Sillaginidae	Actinopterygii	Chordata	MARINE	present	introduced		FirstRecords	SInAS database/EASIN	Yes	Corridor	Interconnected waterways/basins/seas	unintentional	No	paleartic	2018
Greece	96	Europe	3	Silurus glanis	Silurus glanis Linnaeus, 1758	10480	Siluridae	Actinopterygii	Chordata	FRESHWATER|MARINE	present	introduced	established	FirstRecords	SInAS database	No	Escape from confinement	Aquaculture	intentional	Yes	paleartic	1853
Greece	96	Europe	3	Sphoeroides pachygaster	Sphoeroides pachygaster (Müller & Troschel, 1848)	10532	Tetraodontidae	Actinopterygii	Chordata	MARINE	present	introduced	established	FirstRecords	SInAS database	Yes	Release in Nature	Fishery in the wild	intentional	No	NA	1984
Greece	96	Europe	3	Sphyraena chrysotaenia	Sphyraena chrysotaenia Klunzinger, 1884	10209	Sphyraenidae	Actinopterygii	Chordata	MARINE	present	introduced	established	FirstRecords; GRIIS	SInAS database	No	Corridor	Interconnected waterways/basins/seas	unintentional	Yes	indomalayan	1964
Greece	96	Europe	3	Sphyraena flavicauda	Sphyraena flavicauda Rüppell, 1838	10210	Sphyraenidae	Actinopterygii	Chordata	MARINE	present	introduced		FirstRecords; GRIIS	SInAS database	Yes	Corridor	Interconnected waterways/basins/seas	unintentional	No	indomalayan_australasia	2003
Greece	96	Europe	3	Stephanolepis diaspros	Stephanolepis diaspros Fraser-Brunner, 1940	10534	Monacanthidae	Actinopterygii	Chordata	MARINE	present	introduced	established	FirstRecords; GRIIS	SInAS database	unknown	Corridor	Interconnected waterways/basins/seas	unintentional	Yes	indomalayan	1935
Greece	96	Europe	3	Synchiropus sechellensis	Synchiropus sechellensis Regan, 1908	10221	Callionymidae	Actinopterygii	Chordata	MARINE	present	introduced		FirstRecords; GRIIS	SInAS database/EASIN	No	Corridor	Interconnected waterways/basins/seas	unintentional	unknown	indomalayan	2014
Greece	96	Europe	3	Terapon theraps	Terapon theraps Cuvier, 1829	10226	Terapontidae	Actinopterygii	Chordata	FRESHWATER|MARINE|MARINE	present	introduced		FirstRecords; GRIIS	SInAS database	No	unknown	unknown	unknown	No	indomalayan_australasia	2007
Greece	96	Europe	3	Torquigener flavimaculosus	Torquigener flavimaculosus Hardy & Randall, 1983	10542	Tetraodontidae	Actinopterygii	Chordata	MARINE	present	introduced	established	FirstRecords; GRIIS	SInAS database	No	Corridor	Interconnected waterways/basins/seas	unintentional	No	indomalayan	2004
Greece	96	Europe	3	Tylerius spinosissimus	Tylerius spinosissimus (Regan, 1908)	10543	Tetraodontidae	Actinopterygii	Chordata	MARINE	present	introduced		FirstRecords; GRIIS	SInAS database	No	Corridor	Interconnected waterways/basins/seas	unintentional	No	indomalayan	2004
Greece	96	Europe	3	Tylosurus crocodilus	Tylosurus crocodilus (Péron & Lesueur, 1821)	9119	Belonidae	Actinopterygii	Chordata	MARINE	present	introduced		FirstRecords	SInAS database/EASIN	No	Corridor	Interconnected waterways/basins/seas	unintentional	No	indomalayan	2003
Greece	96	Europe	3	Upeneus moluccensis	Upeneus moluccensis (Bleeker, 1855)	10256	Mullidae	Actinopterygii	Chordata	MARINE|MARINE	present	introduced	established	FirstRecords; GRIIS	SInAS database	No	Corridor	Interconnected waterways/basins/seas	unintentional	No	indomalayan_australasia	1946
Greece	96	Europe	3	Upeneus pori	Upeneus pori Ben-Tuvia & Golani, 1989	10257	Mullidae	Actinopterygii	Chordata	MARINE	present	introduced		FirstRecords; GRIIS	SInAS database	unknown	Corridor	Interconnected waterways/basins/seas	unintentional	No	paleartic	2003
Greece	96	Europe	3	Vanderhorstia mertensi	Vanderhorstia mertensi Klausewitz, 1974	10259	Gobiidae	Actinopterygii	Chordata	MARINE	present	introduced		FirstRecords	SInAS database/EASIN	No	Corridor	Interconnected waterways/basins/seas	unintentional	unknown	indomalayan	2019
Grenada	85	North America	1	Oreochromis mossambicus	Oreochromis mossambicus (Peters, 1852)	10064	Cichlidae	Actinopterygii	Chordata	FRESHWATER|MARINE	present	introduced	established	FirstRecords; GRIIS	SInAS database	No	Escape from confinement	Aquaculture	intentional	No	afrotropic	1909
Grenada	85	North America	1	Oreochromis niloticus	Oreochromis niloticus (Linnaeus, 1758)	10065	Cichlidae	Actinopterygii	Chordata	FRESHWATER|MARINE	present	introduced		FirstRecords; GRIIS	SInAS database	No	Escape from confinement	Aquaculture	intentional	No	afrotropic	1964
Grenada	85	North America	1	Poecilia reticulata	Poecilia reticulata Peters, 1859	9610	Poeciliidae	Actinopterygii	Chordata	FRESHWATER|MARINE	present	introduced		GRIIS	SInAS database	Yes	Escape from confinement	0	intentional	No	neotropic	1922
Guam	99	Oceania	7	Cichla ocellaris	Cichla ocellaris Bloch & Schneider, 1801	9820	Cichlidae	Actinopterygii	Chordata	FRESHWATER|MARINE	present	introduced	established	FirstRecords	SInAS database	unknown	Escape from confinement	Botanical garden/zoo/aquaria	intentional	Yes	neotropic	1966
Guam	99	Oceania	7	Coptodon zillii	Coptodon zillii (Gervais, 1848)	9834	Cichlidae	Actinopterygii	Chordata	FRESHWATER|MARINE	present	introduced	established	FirstRecords	SInAS database	No	unknown	unknown	unknown	unknown	NA	1954
Guam	99	Oceania	7	Gambusia affinis	Gambusia affinis (Baird & Girard, 1853)	9590	Poeciliidae	Actinopterygii	Chordata	FRESHWATER|MARINE	present	introduced			SInAS database	No	Release in nature	Biological control	intentional	No	neartic	1925
Ukraine	243	Europe	3	Lepomis gibbosus	Lepomis gibbosus (Linnaeus, 1758)	9975	Centrarchidae	Actinopterygii	Chordata	FRESHWATER	present	introduced		GRIIS	SInAS database	unknown	Escape from confinement	Aquaculture	intentional	No	neartic	1809
Guam	99	Oceania	7	Mugil cephalus	Mugil cephalus Linnaeus, 1758	9660	Mugilidae	Actinopterygii	Chordata	FRESHWATER|MARINE|MARINE	present	introduced			Paulay et al. 2002; Lambert 2002; Campbell et al. 2016	unknown	Escape from confinement	Aquaculture	intentional	No	NA	1989
Guam	99	Oceania	7	Neopomacentrus violascens	Neopomacentrus violascens (Bleeker, 1848)	40357	Pomacentridae	Actinopterygii	Chordata	MARINE	present	introduced			Paulay et al. 2002; Lambert 2002; Campbell et al. 2016	unknown	unknown	unknown	unknown	unknown	australasia_indomalayan	NA
Guam	99	Oceania	7	Omobranchus elongatus	Omobranchus elongatus (Peters, 1855)	10051	Blenniidae	Actinopterygii	Chordata	MARINE	present	introduced	established	FirstRecords	SInAS database	No	unknown	unknown	unknown	unknown	indomalayan	1992
Guam	99	Oceania	7	Oreochromis mossambicus	Oreochromis mossambicus (Peters, 1852)	10064	Cichlidae	Actinopterygii	Chordata	FRESHWATER|MARINE	present	introduced	established	FirstRecords	SInAS database	unknown	Escape from confinement	Aquaculture	intentional	No	afrotropic	1954
Guam	99	Oceania	7	Parioglossus philippinus	Parioglossus philippinus (Herre, 1945)	40406	Microdesmidae	Actinopterygii	Chordata	MARINE	present	introduced			Paulay et al. 2002; Lambert 2002; Campbell et al. 2016	Yes	unknown	unknown	unknown	unknown	australasia_indomalayan	NA
Guatemala	98	North America	1	Colossoma macropomum	Colossoma macropomum (Cuvier, 1816)	9143	Serrasalmidae	Actinopterygii	Chordata	FRESHWATER	present	introduced		FirstRecords	SInAS database	unknown	Escape from confinement	Botanical garden/zoo/aquaria	intentional	Yes	neotropic	1968
Guatemala	98	North America	1	Coptodon zillii	Coptodon zillii (Gervais, 1848)	9834	Cichlidae	Actinopterygii	Chordata	FRESHWATER|MARINE	present	introduced		GRIIS	SInAS database	No	unknown	unknown	unknown	unknown	NA	1943
Guatemala	98	North America	1	Cyprinus carpio	Cyprinus carpio Linnaeus, 1758	9317	Cyprinidae	Actinopterygii	Chordata	FRESHWATER|MARINE	present	introduced	established	FirstRecords; GRIIS	SInAS database	No	Escape from confinement	Aquaculture	intentional	No	paleartic	1815
United Kingdom	84	Europe	3	Lepomis gibbosus	Lepomis gibbosus (Linnaeus, 1758)	9975	Centrarchidae	Actinopterygii	Chordata	FRESHWATER	present	introduced	established	FirstRecords; GRIIS	SInAS database	No	Escape from confinement	Aquaculture	intentional	No	neartic	1809
United States of America	248	North America	1	Lepomis gibbosus	Lepomis gibbosus (Linnaeus, 1758)	9975	Centrarchidae	Actinopterygii	Chordata	FRESHWATER	present	introduced		GRIIS	SInAS database	unknown	Escape from confinement	Aquaculture	intentional	No	neartic	1929
Guatemala	98	North America	1	Oncorhynchus mykiss	Oncorhynchus mykiss (Walbaum, 1792)	10333	Salmonidae	Actinopterygii	Chordata	FRESHWATER|MARINE|MARINE	present	introduced		FirstRecords; GRIIS	SInAS database	Yes	Corridor	Interconnected waterways/basins/seas	unintentional	No	neartic	1876
Guatemala	98	North America	1	Oreochromis aureus	Oreochromis aureus (Steindachner, 1864)	10058	Cichlidae	Actinopterygii	Chordata	FRESHWATER|MARINE	present	introduced	established	FirstRecords; GRIIS	SInAS database	No	Escape from confinement	Aquaculture	intentional	Yes	afrotropic	1909
Guatemala	98	North America	1	Oreochromis mossambicus	Oreochromis mossambicus (Peters, 1852)	10064	Cichlidae	Actinopterygii	Chordata	FRESHWATER|MARINE	present	introduced	established	FirstRecords; GRIIS	SInAS database	No	Escape from confinement	Aquaculture	intentional	No	afrotropic	1909
Guatemala	98	North America	1	Oreochromis niloticus	Oreochromis niloticus (Linnaeus, 1758)	10065	Cichlidae	Actinopterygii	Chordata	FRESHWATER|MARINE	present	introduced	established	FirstRecords; GRIIS	SInAS database	Yes	Escape from confinement	Aquaculture	intentional	No	afrotropic	1964
Guatemala	98	North America	1	Oreochromis urolepis	Oreochromis urolepis (Norman, 1922)	10068	Cichlidae	Actinopterygii	Chordata	FRESHWATER|MARINE	present	introduced	established	FirstRecords	SInAS database	No	Escape from confinement	Aquaculture	intentional	Yes	afrotropic	1963
Guatemala	98	North America	1	Parachromis managuensis	Parachromis managuensis (Günther, 1867)	10085	Cichlidae	Actinopterygii	Chordata	MARINE	present	introduced	established	FirstRecords; GRIIS	SInAS database	Yes	Escape from confinement	Botanical garden/zoo/aquaria	intentional	No	neotropic	1956
Guatemala	98	North America	1	Pterygoplichthys pardalis	Pterygoplichthys pardalis (Castelnau, 1855)	10473	Loricariidae	Actinopterygii	Chordata	FRESHWATER	present	introduced		GRIIS	SInAS database	Yes	Escape from confinement	Ornamental purpose	intentional	Yes	neotropic	1990
Guinea	93	Africa	4	Butis koilomatodon	Butis koilomatodon (Bleeker, 1849)	9765	Eleotridae	Actinopterygii	Chordata	FRESHWATER|MARINE|MARINE	present	introduced		GRIIS	SInAS database	No	unknown	unknown	unknown	Yes	indomalayan_australasia	NA
Guyana	101	South America	2	Clarias batrachus	Clarias batrachus (Linnaeus, 1758)	10397	Clariidae	Actinopterygii	Chordata	FRESHWATER|MARINE	present	introduced		GRIIS	SInAS database	Yes	Escape from confinement	Ornamental purpose	intentional	No	indomalayan	NA
Guyana	101	South America	2	Colossoma macropomum	Colossoma macropomum (Cuvier, 1816)	9143	Serrasalmidae	Actinopterygii	Chordata	FRESHWATER	present	introduced	established	FirstRecords; GRIIS	SInAS database	No	Escape from confinement	Botanical garden/zoo/aquaria	intentional	Yes	neotropic	2002
Guyana	101	South America	2	Oncorhynchus mykiss	Oncorhynchus mykiss (Walbaum, 1792)	10333	Salmonidae	Actinopterygii	Chordata	FRESHWATER|MARINE|MARINE	present	introduced		GRIIS	SInAS database	Yes	Corridor	Interconnected waterways/basins/seas	unintentional	No	neartic	1904
Guyana	101	South America	2	Oreochromis aureus	Oreochromis aureus (Steindachner, 1864)	10058	Cichlidae	Actinopterygii	Chordata	FRESHWATER|MARINE	present	introduced		GRIIS	SInAS database	No	Escape from confinement	Aquaculture	intentional	Yes	afrotropic	1965
Guyana	101	South America	2	Oreochromis mossambicus	Oreochromis mossambicus (Peters, 1852)	10064	Cichlidae	Actinopterygii	Chordata	FRESHWATER|MARINE	present	introduced	established	FirstRecords; GRIIS	SInAS database	No	Escape from confinement	Aquaculture	intentional	No	afrotropic	1923
Guyana	101	South America	2	Oreochromis niloticus	Oreochromis niloticus (Linnaeus, 1758)	10065	Cichlidae	Actinopterygii	Chordata	FRESHWATER|MARINE	present	introduced		GRIIS	Schwindt et al. 2020	No	Escape from confinement	Aquaculture	intentional	No	afrotropic	1933
Guyana	101	South America	2	Pterophyllum scalare	Pterophyllum scalare (Schultze, 1823)	10162	Cichlidae	Actinopterygii	Chordata	FRESHWATER	present	introduced		GRIIS	SInAS database	No	Escape from confinement	Ornamental purpose	intentional	No	neotropic	1968
Guyana	101	South America	2	Symphysodon aequifasciatus	Symphysodon aequifasciatus Pellegrin, 1904	10217	Cichlidae	Actinopterygii	Chordata	FRESHWATER	present	introduced		FirstRecords; GRIIS	SInAS database	Yes	Escape from confinement	Ornamental purpose	intentional	No	neotropic	1959
Haiti	106	North America	1	Colossoma macropomum	Colossoma macropomum (Cuvier, 1816)	9143	Serrasalmidae	Actinopterygii	Chordata	FRESHWATER	present	introduced		GRIIS	SInAS database	No	Escape from confinement	Botanical garden/zoo/aquaria	intentional	Yes	neotropic	1968
Haiti	106	North America	1	Cyprinus carpio	Cyprinus carpio Linnaeus, 1758	9317	Cyprinidae	Actinopterygii	Chordata	FRESHWATER|MARINE	present	introduced		FirstRecords; GRIIS	SInAS database	No	Escape from confinement	Aquaculture	intentional	No	paleartic	1815
Haiti	106	North America	1	Gambusia affinis	Gambusia affinis (Baird & Girard, 1853)	9590	Poeciliidae	Actinopterygii	Chordata	FRESHWATER|MARINE	present	introduced		FirstRecords; GRIIS	SInAS database	Yes	Release in nature	Biological control	intentional	No	neartic	1905
Haiti	106	North America	1	Gambusia holbrooki	Gambusia holbrooki Girard, 1859	9592	Poeciliidae	Actinopterygii	Chordata	FRESHWATER|MARINE	present	introduced		FirstRecords; GRIIS	SInAS database	No	Escape from confinement	Aquaculture	intentional	Yes	neartic	1905
Haiti	106	North America	1	Ictalurus punctatus	Ictalurus punctatus (Rafinesque, 1818)	10428	Ictaluridae	Actinopterygii	Chordata	FRESHWATER	present	introduced		GRIIS	SInAS database	Yes	Escape from confinement	Aquaculture	intentional	No	neartic	1938
Haiti	106	North America	1	Oreochromis aureus	Oreochromis aureus (Steindachner, 1864)	10058	Cichlidae	Actinopterygii	Chordata	FRESHWATER|MARINE	present	introduced	established	FirstRecords; GRIIS	SInAS database	No	Escape from confinement	Aquaculture	intentional	Yes	afrotropic	1909
Haiti	106	North America	1	Oreochromis mossambicus	Oreochromis mossambicus (Peters, 1852)	10064	Cichlidae	Actinopterygii	Chordata	FRESHWATER|MARINE	present	introduced	established	FirstRecords; GRIIS	SInAS database	No	Escape from confinement	Aquaculture	intentional	No	afrotropic	1909
Haiti	106	North America	1	Oreochromis niloticus	Oreochromis niloticus (Linnaeus, 1758)	10065	Cichlidae	Actinopterygii	Chordata	FRESHWATER|MARINE	present	introduced	established	FirstRecords; GRIIS	SInAS database	No	Escape from confinement	Aquaculture	intentional	No	afrotropic	1964
Haiti	106	North America	1	Poecilia reticulata	Poecilia reticulata Peters, 1859	9610	Poeciliidae	Actinopterygii	Chordata	FRESHWATER|MARINE	present	introduced		FirstRecords; GRIIS	SInAS database	Yes	Escape from confinement	0	intentional	No	neotropic	1922
Haiti	106	North America	1	Pterois volitans	Pterois volitans (Linnaeus, 1758)	10379	Scorpaenidae	Actinopterygii	Chordata	MARINE	present	introduced	established	FirstRecords; GRIIS	SInAS database	No	Corridor	Interconnected waterways/basins/seas	unintentional	Yes	indomalayan	1985
Haiti	106	North America	1	Trichopodus pectoralis	Trichopodus pectoralis Regan, 1910	10242	Osphronemidae	Actinopterygii	Chordata	FRESHWATER	present	introduced		FirstRecords; GRIIS	SInAS database	No	unknown	unknown	unknown	No	indomalayan	1952
Honduras	104	North America	1	Colossoma macropomum	Colossoma macropomum (Cuvier, 1816)	9143	Serrasalmidae	Actinopterygii	Chordata	FRESHWATER	present	introduced		FirstRecords; GRIIS	SInAS database	No	Escape from confinement	Botanical garden/zoo/aquaria	intentional	Yes	neotropic	1968
Honduras	104	North America	1	Cyprinus carpio carpio	Cyprinus carpio var. carpio	9318	Cyprinidae	Actinopterygii	Chordata	FRESHWATER|MARINE	present	introduced		GRIIS	SInAS database	No	unknown	unknown	unknown	No	paleartic	NA
Venezuela	253	South America	2	Lepomis gibbosus	Lepomis gibbosus (Linnaeus, 1758)	9975	Centrarchidae	Actinopterygii	Chordata	FRESHWATER	present	introduced		GRIIS	SInAS database	No	Escape from confinement	Aquaculture	intentional	No	neartic	1966
Honduras	104	North America	1	Oncorhynchus mykiss	Oncorhynchus mykiss (Walbaum, 1792)	10333	Salmonidae	Actinopterygii	Chordata	FRESHWATER|MARINE|MARINE	present	introduced		GRIIS	SInAS database	No	Corridor	Interconnected waterways/basins/seas	unintentional	No	neartic	1876
Honduras	104	North America	1	Oreochromis mossambicus	Oreochromis mossambicus (Peters, 1852)	10064	Cichlidae	Actinopterygii	Chordata	FRESHWATER|MARINE	present	introduced	established	FirstRecords; GRIIS	SInAS database	No	Escape from confinement	Aquaculture	intentional	No	afrotropic	1909
Honduras	104	North America	1	Oreochromis niloticus	Oreochromis niloticus (Linnaeus, 1758)	10065	Cichlidae	Actinopterygii	Chordata	FRESHWATER|MARINE	present	introduced	established	FirstRecords; GRIIS	SInAS database	Yes	Escape from confinement	Aquaculture	intentional	No	afrotropic	1964
Honduras	104	North America	1	Oreochromis urolepis	Oreochromis urolepis (Norman, 1922)	10068	Cichlidae	Actinopterygii	Chordata	FRESHWATER|MARINE	present	introduced	established	FirstRecords; GRIIS	SInAS database	No	Escape from confinement	Aquaculture	intentional	Yes	afrotropic	1963
Honduras	104	North America	1	Parachromis managuensis	Parachromis managuensis (Günther, 1867)	10085	Cichlidae	Actinopterygii	Chordata	MARINE	present	introduced	established	FirstRecords; GRIIS	SInAS database	Yes	Escape from confinement	Botanical garden/zoo/aquaria	intentional	No	neotropic	1956
Honduras	104	North America	1	Pterois volitans	Pterois volitans (Linnaeus, 1758)	10379	Scorpaenidae	Actinopterygii	Chordata	MARINE	present	introduced	established	FirstRecords; GRIIS	SInAS database	unknown	Corridor	Interconnected waterways/basins/seas	unintentional	Yes	indomalayan	1985
Hong Kong	102	Asia	5	Oreochromis mossambicus	Oreochromis mossambicus (Peters, 1852)	10064	Cichlidae	Actinopterygii	Chordata	FRESHWATER|MARINE	present	introduced	established	FirstRecords	SInAS database	No	Escape from confinement	Aquaculture	intentional	No	afrotropic	1939
Hong Kong	102	Asia	5	Oreochromis niloticus	Oreochromis niloticus (Linnaeus, 1758)	10065	Cichlidae	Actinopterygii	Chordata	FRESHWATER|MARINE	present	introduced	established	FirstRecords	SInAS database	Yes	Escape from confinement	Aquaculture	intentional	No	afrotropic	1954
Hungary	107	Europe	3	Ameiurus melas	Ameiurus melas (Rafinesque, 1820)	10389	Ictaluridae	Actinopterygii	Chordata	FRESHWATER	present	introduced	established	FirstRecords; GRIIS	SInAS database	No	Escape from confinement	Aquaculture	intentional	Yes	neartic	1871
Hungary	107	Europe	3	Ameiurus nebulosus	Ameiurus nebulosus (Lesueur, 1819)	10391	Ictaluridae	Actinopterygii	Chordata	FRESHWATER	present	introduced		FirstRecords; GRIIS	SInAS database	No	Escape from confinement	Aquaculture	intentional	No	neartic	1871
Hungary	107	Europe	3	Babka gymnotrachelus	Babka gymnotrachelus (Kessler, 1857)	9755	Gobiidae	Actinopterygii	Chordata	FRESHWATER|MARINE	present	introduced		GRIIS	SInAS database	Yes	Corridor	Interconnected waterways/basins/seas	unintentional	No	paleartic	1991
Hungary	107	Europe	3	Carassius auratus	Carassius auratus (Linnaeus, 1758)	9274	Cyprinidae	Actinopterygii	Chordata	FRESHWATER|MARINE	present	introduced	established	FirstRecords	SInAS database	No	Escape from confinement	Aquaculture	intentional	Yes	indomalayan	1500
Hungary	107	Europe	3	Carassius gibelio	Carassius gibelio (Bloch, 1782)	9278	Cyprinidae	Actinopterygii	Chordata	FRESHWATER|MARINE	present	introduced		GRIIS	SInAS database	Yes	Escape from confinement	Ornamental purpose	intentional	No	paleartic	1608
Hungary	107	Europe	3	Colossoma macropomum	Colossoma macropomum (Cuvier, 1816)	9143	Serrasalmidae	Actinopterygii	Chordata	FRESHWATER	present	introduced		FirstRecords	SInAS database	No	Escape from confinement	Botanical garden/zoo/aquaria	intentional	Yes	neotropic	1991
Hungary	107	Europe	3	Cyprinus carpio	Cyprinus carpio Linnaeus, 1758	9317	Cyprinidae	Actinopterygii	Chordata	FRESHWATER|MARINE	present	introduced	established	FirstRecords	SInAS database	No	Escape from confinement	Aquaculture	intentional	No	paleartic	1492
Hungary	107	Europe	3	Gambusia affinis	Gambusia affinis (Baird & Girard, 1853)	9590	Poeciliidae	Actinopterygii	Chordata	FRESHWATER|MARINE	present	introduced	established	FirstRecords; GRIIS	SInAS database	Yes	Release in nature	Biological control	intentional	No	neartic	1921
Hungary	107	Europe	3	Gambusia holbrooki	Gambusia holbrooki Girard, 1859	9592	Poeciliidae	Actinopterygii	Chordata	FRESHWATER|MARINE	present	introduced		FirstRecords; GRIIS	SInAS database	No	Escape from confinement	Aquaculture	intentional	Yes	neartic	1921
Hungary	107	Europe	3	Gasterosteus aculeatus	Gasterosteus aculeatus Linnaeus, 1758	9642	Gasterosteidae	Actinopterygii	Chordata	FRESHWATER|MARINE|MARINE	present	introduced	established	FirstRecords; GRIIS	SInAS database	No	Escape from confinement	0	intentional	No	paleartic	1881
Hungary	107	Europe	3	Ictiobus bubalus	Ictiobus bubalus (Rafinesque, 1818)	9371	Catostomidae	Actinopterygii	Chordata	FRESHWATER	present	introduced	established	FirstRecords	SInAS database	No	Escape from confinement	Aquaculture	intentional	Yes	neartic	1974
Canada	40	North America	1	Lepomis gulosus	Lepomis gulosus (Cuvier, 1829)	9976	Centrarchidae	Actinopterygii	Chordata	FRESHWATER	present	introduced		GRIIS	SInAS database	unknown	Release in Nature	Fishery in the wild	intentional	unknown	neartic	1916
Mexico	168	North America	1	Lepomis gulosus	Lepomis gulosus (Cuvier, 1829)	9976	Centrarchidae	Actinopterygii	Chordata	FRESHWATER	present	introduced		FirstRecords; GRIIS	SInAS database	unknown	Release in Nature	Fishery in the wild	intentional	unknown	neartic	1916
Hungary	107	Europe	3	Neogobius fluviatilis	Neogobius fluviatilis (Pallas, 1814)	10042	Gobiidae	Actinopterygii	Chordata	FRESHWATER|MARINE	present	introduced		FirstRecords; GRIIS	SInAS database	No	Corridor	Interconnected waterways/basins/seas	unintentional	Yes	paleartic	1936
Hungary	107	Europe	3	Neogobius melanostomus	Neogobius melanostomus (Pallas, 1814)	10043	Gobiidae	Actinopterygii	Chordata	FRESHWATER|MARINE|MARINE	present	introduced		GRIIS	SInAS database	No	Corridor	Interconnected waterways/basins/seas	unintentional	No	paleartic	1930
Hungary	107	Europe	3	Oncorhynchus mykiss	Oncorhynchus mykiss (Walbaum, 1792)	10333	Salmonidae	Actinopterygii	Chordata	FRESHWATER|MARINE|MARINE	present	introduced	established	FirstRecords; GRIIS	SInAS database	No	Corridor	Interconnected waterways/basins/seas	unintentional	No	neartic	1879
Hungary	107	Europe	3	Oreochromis mossambicus	Oreochromis mossambicus (Peters, 1852)	10064	Cichlidae	Actinopterygii	Chordata	FRESHWATER|MARINE	present	introduced		GRIIS	SInAS database	No	Escape from confinement	Aquaculture	intentional	No	afrotropic	1958
Hungary	107	Europe	3	Oreochromis niloticus	Oreochromis niloticus (Linnaeus, 1758)	10065	Cichlidae	Actinopterygii	Chordata	FRESHWATER|MARINE	present	introduced		GRIIS	SInAS database	Yes	Escape from confinement	Aquaculture	intentional	No	afrotropic	1957
Hungary	107	Europe	3	Perccottus glenii	Perccottus glenii Dybowski, 1877	10103	Odontobutidae	Actinopterygii	Chordata	FRESHWATER|MARINE	present	introduced		FirstRecords	SInAS database	No	Escape from confinement	Aquaculture	intentional	Yes	paleartic	1948
Hungary	107	Europe	3	Poecilia reticulata	Poecilia reticulata Peters, 1859	9610	Poeciliidae	Actinopterygii	Chordata	FRESHWATER|MARINE	present	introduced	established	FirstRecords	SInAS database	No	Escape from confinement	0	intentional	No	neotropic	1924
Hungary	107	Europe	3	Ponticola kessleri	Ponticola kessleri (Günther, 1861)	10142	Gobiidae	Actinopterygii	Chordata	FRESHWATER|MARINE	present	introduced		GRIIS	SInAS database/EASIN	No	Corridor	Interconnected waterways/basins/seas	unintentional	No	paleartic	1986
Hungary	107	Europe	3	Proterorhinus semilunaris	Proterorhinus semilunaris (Heckel, 1837)	10149	Gobiidae	Actinopterygii	Chordata	FRESHWATER|MARINE	present	introduced		GRIIS	SInAS database/EASIN	No	Corridor	Interconnected waterways/basins/seas	unintentional	No	paleartic	1985
Iceland	117	Europe	3	Platichthys flesus	Platichthys flesus (Linnaeus, 1758)	10289	Pleuronectidae	Actinopterygii	Chordata	FRESHWATER|MARINE|MARINE	present	introduced		FirstRecords; GRIIS	SInAS database	unknown	Corridor	Interconnected waterways/basins/seas	unintentional	No	paleartic	1999
Iceland	117	Europe	3	Taurulus bubalis	Taurulus bubalis (Euphrasen, 1786)	10385	Cottidae	Actinopterygii	Chordata	MARINE	present	introduced		FirstRecords	SInAS database	Yes	unknown	unknown	unknown	unknown	paleartic	2005
India	113	Asia	5	Barbonymus gonionotus	Barbonymus gonionotus (Bleeker, 1849)	9254	Cyprinidae	Actinopterygii	Chordata	FRESHWATER	present	introduced	established	FirstRecords; GRIIS	SInAS database	Yes	Escape from confinement	Aquaculture	intentional	Yes	indomalayan	1956
India	113	Asia	5	Carassius auratus	Carassius auratus (Linnaeus, 1758)	9274	Cyprinidae	Actinopterygii	Chordata	FRESHWATER|MARINE	present	introduced		GRIIS	SInAS database	No	Escape from confinement	Aquaculture	intentional	Yes	indomalayan	1696
India	113	Asia	5	Carassius carassius	Carassius carassius (Linnaeus, 1758)	9276	Cyprinidae	Actinopterygii	Chordata	FRESHWATER|MARINE	present	introduced		FirstRecords	SInAS database	unknown	Escape from confinement	Aquaculture	intentional	No	paleartic	1870
India	113	Asia	5	Cichlasoma trimaculatum	Cichlasoma trimaculatum (Günther, 1867)	9827	Cichlidae	Actinopterygii	Chordata	MARINE	present	introduced		GRIIS	SInAS database	No	Escape from confinement	Ornamental purpose	intentional	unknown	neartic	2000
India	113	Asia	5	Clarias batrachus	Clarias batrachus (Linnaeus, 1758)	10397	Clariidae	Actinopterygii	Chordata	FRESHWATER|MARINE	present	introduced		GRIIS	SInAS database	No	Escape from confinement	Ornamental purpose	intentional	No	indomalayan	1939
India	113	Asia	5	Clarias gariepinus	Clarias gariepinus (Burchell, 1822)	10400	Clariidae	Actinopterygii	Chordata	FRESHWATER	present	introduced	established	FirstRecords; GRIIS	SInAS database	No	Escape from confinement	Aquaculture	intentional	No	afrotropic	1974
India	113	Asia	5	Cyprinus carpio	Cyprinus carpio Linnaeus, 1758	9317	Cyprinidae	Actinopterygii	Chordata	FRESHWATER|MARINE	present	introduced		FirstRecords; GRIIS	SInAS database	unknown	Escape from confinement	Aquaculture	intentional	No	paleartic	1894
India	113	Asia	5	Etroplus suratensis	Etroplus suratensis (Bloch, 1790)	9890	Cichlidae	Actinopterygii	Chordata	MARINE	present	introduced	established	FirstRecords	SInAS database	No	Escape from confinement	Ornamental purpose	intentional	unknown	indomalayan	1950
India	113	Asia	5	Gambusia affinis	Gambusia affinis (Baird & Girard, 1853)	9590	Poeciliidae	Actinopterygii	Chordata	FRESHWATER|MARINE	present	introduced		FirstRecords; GRIIS	SInAS database	Yes	Release in nature	Biological control	intentional	No	neartic	1905
India	113	Asia	5	Gambusia holbrooki	Gambusia holbrooki Girard, 1859	9592	Poeciliidae	Actinopterygii	Chordata	FRESHWATER|MARINE	present	introduced	established	FirstRecords	SInAS database	No	Escape from confinement	Aquaculture	intentional	Yes	neartic	1911
India	113	Asia	5	Ictalurus punctatus	Ictalurus punctatus (Rafinesque, 1818)	10428	Ictaluridae	Actinopterygii	Chordata	FRESHWATER	present	introduced		FirstRecords	SInAS database	No	Escape from confinement	Aquaculture	intentional	No	neartic	1971
India	113	Asia	5	Oncorhynchus mykiss	Oncorhynchus mykiss (Walbaum, 1792)	10333	Salmonidae	Actinopterygii	Chordata	FRESHWATER|MARINE|MARINE	present	introduced	established	FirstRecords; GRIIS	SInAS database	No	Corridor	Interconnected waterways/basins/seas	unintentional	No	neartic	1874
India	113	Asia	5	Oncorhynchus nerka	Oncorhynchus nerka (Walbaum, 1792)	10335	Salmonidae	Actinopterygii	Chordata	FRESHWATER|MARINE|MARINE	present	introduced		FirstRecords	SInAS database	No	Escape from confinement	Aquaculture	intentional	No	neartic	1894
India	113	Asia	5	Oreochromis mossambicus	Oreochromis mossambicus (Peters, 1852)	10064	Cichlidae	Actinopterygii	Chordata	FRESHWATER|MARINE	present	introduced		FirstRecords; GRIIS	SInAS database	Yes	Escape from confinement	Aquaculture	intentional	No	afrotropic	1939
India	113	Asia	5	Osphronemus goramy	Osphronemus goramy Lacepède, 1801	10069	Osphronemidae	Actinopterygii	Chordata	MARINE	present	introduced		FirstRecords; GRIIS	SInAS database	No	Escape from confinement	Aquaculture	intentional	Yes	indomalayan	1900
India	113	Asia	5	Pangasianodon hypophthalmus	Pangasianodon hypophthalmus (Sauvage, 1878)	10448	Pangasiidae	Actinopterygii	Chordata	FRESHWATER	present	introduced		GRIIS	SInAS database	No	Escape from confinement	Aquaculture	intentional	No	indomalayan	1969
India	113	Asia	5	Piaractus brachypomus	Piaractus brachypomus (Cuvier, 1818)	9181	Serrasalmidae	Actinopterygii	Chordata	FRESHWATER	present	introduced		GRIIS	SInAS database	No	Escape from confinement	Botanical garden/zoo/aquaria	intentional	No	neotropic	1982
India	113	Asia	5	Poecilia mexicana	Poecilia mexicana Steindachner, 1863	9608	Poeciliidae	Actinopterygii	Chordata	FRESHWATER|MARINE	present	introduced		GRIIS	SInAS database	No	Escape from confinement	Farmed animals	intentional	No	neotropic	NA
India	113	Asia	5	Poecilia reticulata	Poecilia reticulata Peters, 1859	9610	Poeciliidae	Actinopterygii	Chordata	FRESHWATER|MARINE	present	introduced		FirstRecords; GRIIS	SInAS database	No	Escape from confinement	0	intentional	No	neotropic	1905
India	113	Asia	5	Pterygoplichthys anisitsi	Pterygoplichthys anisitsi Eigenmann & Kennedy, 1903	10468	Loricariidae	Actinopterygii	Chordata	FRESHWATER	present	introduced	established	FirstRecords; GRIIS	SInAS database	No	Escape from confinement	Ornamental purpose	intentional	No	neotropic	2008
India	113	Asia	5	Pterygoplichthys disjunctivus	Pterygoplichthys disjunctivus (Weber, 1991)	10469	Loricariidae	Actinopterygii	Chordata	FRESHWATER	present	introduced	established	FirstRecords; GRIIS	SInAS database	No	Escape from confinement	Ornamental purpose	intentional	No	neotropic	1997
India	113	Asia	5	Pterygoplichthys multiradiatus	Pterygoplichthys multiradiatus (Hancock, 1828)	10472	Loricariidae	Actinopterygii	Chordata	FRESHWATER	present	introduced		GRIIS	SInAS database	Yes	Escape from confinement	Farmed animals	intentional	No	neotropic	1977
India	113	Asia	5	Pterygoplichthys pardalis	Pterygoplichthys pardalis (Castelnau, 1855)	10473	Loricariidae	Actinopterygii	Chordata	FRESHWATER	present	introduced	established	FirstRecords; GRIIS	SInAS database	No	Escape from confinement	Ornamental purpose	intentional	Yes	neotropic	1980
India	113	Asia	5	Salmo trutta	Salmo trutta Linnaeus, 1758	10349	Salmonidae	Actinopterygii	Chordata	FRESHWATER|MARINE|MARINE	present	introduced		GRIIS	SInAS database	Yes	Escape from confinement	Aquaculture	intentional	No	paleartic	1863
India	113	Asia	5	Salvelinus fontinalis	Salvelinus fontinalis (Mitchill, 1814)	10353	Salmonidae	Actinopterygii	Chordata	FRESHWATER|MARINE|MARINE	present	introduced		FirstRecords; GRIIS	SInAS database	No	Escape from confinement	Aquaculture	intentional	Yes	neartic	1894
India	113	Asia	5	Salvelinus namaycush	Salvelinus namaycush (Walbaum, 1792)	10357	Salmonidae	Actinopterygii	Chordata	FRESHWATER	present	introduced		GRIIS	SInAS database	No	Escape from confinement	Aquaculture	intentional	No	neartic	1904
India	113	Asia	5	Trichopodus trichopterus	Trichopodus trichopterus (Pallas, 1770)	10243	Osphronemidae	Actinopterygii	Chordata	FRESHWATER	present	introduced		GRIIS	SInAS database	No	unknown	unknown	unknown	No	indomalayan	1938
India	113	Asia	5	Xiphophorus hellerii	Xiphophorus hellerii Heckel, 1848	9618	Poeciliidae	Actinopterygii	Chordata	FRESHWATER|MARINE	present	introduced		GRIIS	SInAS database	No	Escape from confinement	0	intentional	No	neotropic	1942
[truncated: 3,873 more rows]

## Sheet: Species_spec_impacts
Taxon	Family	Impact_economic	Impact_environmental_ecol	impact_social	Mech_Competition	Mech_Hybridization	Mech_Interaction	Mech_disease_transm	Mech_Predation	Mech_Herb_graz	Mech_rapidgrowth	Mech_patogen/parasite	Mech_Habitat_alt	Mech_Fouling	Mech_poisoning	Source	COMMENT
[truncated: 1,535 more rows]

[truncated: 1 more sheets: Key]
